# Supplementary material for: Evaluating reasoning models for therapy recommendations in gastrointestinal stromal tumors: expert and LLM-based evaluations of OpenAI o1 and DeepSeek-R1
Source: J Cancer Res Clin Oncol. 2026 May 18;152(7):136. doi: 10.1007/s00432-026-06489-7 (PMC13357472; doi:10.1007/s00432-026-06489-7)
Supplement: Supplementary file 5 — Supplementary Material 5 [file 432_2026_6489_MOESM5_ESM.xlsx]

## Sheet: Sheet1
Patient #	Age-range	TB_Date	SEX	First diagnosis	Metastasis	Question	CT	MRI	Pathology	Course	Patient_will	comorbidities	ECOG	recommendation of MDT	Recommendation_OpenAi o1	recommendation_DeepSeek_R1
1	66-70	1/21/25	male	6/1/23	liver	Please compare the images, including those from July 2024. Is there a significant progression of the metastases within this interval?	01.2025: Diffuse liver metastases, mostly stable in size, with some showing a slight progression of a few millimeters. No evidence of newly developed metastasis-suspect lesions. No clear indication of local recurrence, as a previously identified stable lesion (1.3 * 1.2 cm) adjacent to the gastric wall at the level of the fundus remains unchanged, differential diagnosis (DD) includes postoperativ…	05.2024: The cranio-caudal extension measures 16 cm. Well-defined, T2 hyperintense, peripherally heterogeneous contrast-enhancing liver lesions with fresh diffusion restriction in the following locations and sizes: In segment 3 with diameters of 1.6 cm and 1.1 cm. In segment 4b with diameters of 0.6 cm and 0.6 cm. In segment 7 with diameters of 1.5 cm, 0.7 cm, and 1.9 cm. In segment 6 with diamet…	no	Metachronous hepatically metastasized gastrointestinal stromal tumor (GIST) of the stomach (cardia) Initial Diagnosis (ED): June 2023 Initial Tumor Stage: pT3 L0 V0 R0 WHO Prognostic Group: 3a Maximum Tumor Size: 6.8 cm Mitotic Rate: Unknown Oncological Course: 06.2023: Robot-assisted atypical partial gastric resection with continuous oversewing 05.2024: External MRI: Diagnosis of multiple liver …	unknown	Diabetes mellitus; Arterial hypertension; Hyperlipidemia	0	Continuation of therapy with Imatinib Follow-up examination in approximately 6 months Possible evaluation for study inclusion (IDRX 42) in case of disease progression	Final Consensus (All Disciplines): Imaging Comparison: The January 2025 CT shows no major interval progression since mid-2024. Some lesions have grown by a few millimeters, but there is no new spread. Therefore, there is no clear evidence of significant progression of hepatic metastases. Treatment Plan: Continue imatinib 400 mg/day. No immediate local or surgical interventions are warranted. Foll…	Final Consensus: Continue imatinib but escalate to 600 mg/day. Repeat abdominal MRI in 3 months to reassess progression dynamics. Monitor for hypertension/hyperglycemia due to comorbidities. Defer sunitinib/ripretinib unless progression meets mRECIST criteria. Discuss palliative care integration early to maintain quality of life. Rationale: Subtle progression on imatinib 400 mg warrants cautious …
2	41-45	1/14/25	male	6/1/24	liver?	Suspected newly developed liver metastasis in segment 2, 11 mm?	1.2025: Homogeneous contrast enhancement of the liver with overall steatosis. A single lesion in segment 2 of the liver, measuring 11 mm in diameter, appears slightly increased in size compared to the previous examination (15 IMA 14) and already shows arterial contrast enhancement. Retrospectively, this lesion was not distinguishable in June, 2024. Assessment: Presumably newly developed liver les…	no	no	Suspected newly developed liver metastasis in segment 2, 11 mm. GIST in the Area of the Lesser Curvature of the Stomach (approx. 4x6 cm), Diagnosed 06/2024. - Tumor Size: 6.5 cm - Expression: CD117, DOG1, 20 mitoses/5mm¬≤ - TNM Classification:** pT3, R0 - Progression Risk (Miettinen et al.):55% - Molecular Pathology: PDGFRA 18 p.D842V, CREBBP 14 p.P907R - 07/2024: Laparoscopic atypical gastric re…	Maximal Therapy	GERD	0	Slight size progression of the hepatic metastasis in segment 2 on imaging MRI with Primovist Planning of a laparoscopic resection	Final Consensus / Treatment Plan Further Imaging: Obtain a multiphase contrast-enhanced CT or MRI of the liver to better characterize the lesion. If findings still point toward metastasis, and the lesion is easily accessible, local therapy is favored. Local Control: Proceed with either laparoscopic or open surgical resection (depending on surgical anatomy and preference) or consider percutaneous …	Final Consensus Immediate Plan: Start avapritinib 300 mg/day (Grade A recommendation per S3 guideline). Perform liver MRI to confirm metastasis and exclude benign mimics. Biopsy vs. Liquid Biopsy: Prioritize liver lesion biopsy (percutaneous) to confirm metastasis and molecular profile. Follow-Up: Repeat imaging in 8–12 weeks to assess response. If lesion progresses on avapritinib: Enroll in clin…
3	41-45	8/27/24	male	6/1/24	no	adjuvant therapy?	CT in 06.2024: Heterogeneous contrast enhancement, no tumor-related enlarged lymph nodes in the surrounding fatty tissue. No hepatic or osseous metastases.	no	Gastric Resection Specimen with a 6.5 cm lesion of a gastrointestinal stromal tumor (GIST) of the stomach, showing 20 mitoses/5 mm^2. The tumor was resected locally with narrow but clear margins (R0). A supplementary molecular analysis will be performed, and a follow-up report will be issued regarding the findings. TNM Classification: pT3, R0 Progression Risk (Miettinen et al.): 55% Mutation in E…	June 2024: In esophagogastroduodenoscopy (EGD) due to suspected upper gastrointestinal bleeding (oGIB): 4 x 6 cm lesion, suspected GIST on the lesser curvature of the stomach, additionally ulcer without bleeding. In endosonography and CT: Heterogeneous, submucosal lesion. Biopsy: No evidence of malignancy due to low cellularity. CT staging: No evidence of metastases. July 2024: Laparoscopic atypi…	Maximal Therapy	GERD	0	Since there is a classical Imatinib resistance mutation, guideline-based follow-up monitoring is recommended.	All disciplines agree that complete surgical resection (R0) has been achieved, which is optimal for a localized GIST. Under standard circumstances with a high-risk GIST, we would consider three-year adjuvant imatinib. However, the PDGFRA D842V mutation confers resistance to currently approved adjuvant TKIs, so we do NOT recommend adjuvant imatinib or other established TKIs in this scenario. Inste…	No adjuvant systemic therapy is recommended for this PDGFRA D842V-mutant GIST, as standard TKIs are ineffective. The patient should undergo rigorous follow-up with abdominal/pelvic CT scans every 3–6 months for the first 3–5 years, per guideline recommendations for high-risk GIST. Enrollment in clinical trials targeting PDGFRA D842V mutations (e.g., investigational agents like avapritinib) is str…
4	46-50	1/14/25	female	12/1/24	no	resection?	no	no	no	Suspected GIST on the greater curvature of the stomach, 27 mm. EGD 12/2024: Stomach: A submucosal lesion, approximately 1.5 cm, is visible on the posterior wall at the transition between the gastric body (corpus) and fundus. Endoscopic ultrasound 12/2024: A hypoechoic mass with low vascularization is visible in the posterior wall of the gastric body (corpus). The mass is adjacent to the left kidn…	unknown	Endometriosis, status post multiple previous laparoscopic surgeries	0	Plan primary minimally invasive resection.	After reviewing the radiologic findings, clinical presentation, and guidelines, the board unanimously recommends a surgical resection of this suspected gastric GIST. The lesion’s size (>2 cm) makes operative management the preferred approach according to the German S3 guideline for soft tissue sarcomas. Before surgery, we recommend obtaining a staging CT (abdomen and chest) to definitively rule o…	Final Consensus: Perform contrast-enhanced CT or MRI to confirm staging and assess kidney proximity. Proceed with laparoscopic wedge resection with intraoperative ultrasound guidance to ensure R0 margins. Postoperative pathology must include mitotic index, immunohistochemistry, and molecular testing (per S3 guidelines). Adjuvant imatinib (400 mg/day) only if high-risk features are identified. Fol…
5	66-70	1/7/25	female	12/1/24	no	therapy?	CT in 12/2024: Dorsal to the gastric fundus: Intraluminal hypodense mass of 3 cm in diameter. Immediately dorsal to the gastric fundus: Extramural, rounded, inhomogeneous mass of 4 cm, compressing the gastric wall. Adrenal gland: 2 x 3 cm oval mass in the left adrenal gland, directly adjacent to the previously mentioned finding. Other Abdominal Findings: Renal cysts: Scattered renal cysts up to 1…	no	12/2024: Fragmented soft tissue, consisting of infiltrates of a spindle cell neoplasm with partially hyalinized stroma. No necrosis observed 0 mitoses per 5 mm^2 The findings morphologically correspond to the clinical suspected diagnosis of a GIST. Immunohistochemical analysis will be performed for confirmation. A follow-up report will be provided. Follow-up Report Spindle cell proliferations sho…	EGD 11/2024: Incidental finding of a typical GIST tumor, approximately 4 cm in size in the fundus, with smooth margins and a central ulceration on the tumor apex. Mildly erosive antral gastritis, suspected Helicobacter pylori (HP) gastritis. EGD 12/2024: A lobulated submucosal tumor is observed in the fundus. The mucosa is incised, and a biopsy is taken with tumor forceps, successfully extracting…	Maximal Therapy	Hypothyroidism; Arterial hypertension; Gout; Dyslipidemia; Status post two breast surgeries	0	Mutation analysis Neoadjuvant systemic therapy in case of an Imatinib-sensitive mutation Subsequent surgical resection (or primary resection in the absence of a mutation).	Final Consensus Further Imaging / Staging We recommend an additional imaging study (e.g., contrast-enhanced MRI or PET-CT) to clarify whether the adrenal lesion and the suspicious lymph nodes represent metastatic disease or are incidental. Surgical Plan If staging shows no widespread metastases and the tumor is resectable, proceed with surgical resection. Perform an atypical/wedge gastric resecti…	Final Consensus: Molecular Testing: Prioritize KIT/PDGFRA mutation analysis; if wild-type, test for BRAF and SDH. Neoadjuvant Imatinib: Initiate 400 mg/day (dose adjustment after molecular results) for 6–12 months to reduce tumor burden and assess response. Surgery: Staged approach—resect gastric lesions (laparoscopic/open) and adrenal mass after neoadjuvant therapy. Intraoperative biopsy of retr…
6	76-80	12/10/24	female	12/1/19	peritoneal	Please present the current images. Is there any indication of the cause of the unclear imbibition in the left hemiabdomen? Any evidence of stenosis in the context of recurrent subileus?	no	MRI 11/2024: Suspicion of recurrent mesenteric tumor in the presence of a known GIST, due to newly developed imbibition of mesenteric fat tissue and diffusion restriction. No evidence of metastases in parenchymal abdominal organs. Unchanged tiny cysts in the left liver lobe.	no	Perforated Gastrointestinal Stromal Tumor (GIST) of the Sigmoid Colon With purulent lower abdominal peritonitis and peritoneal metastases Initial Diagnosis (ED): 12/2019 Pathological Classification: pT3 pN0 (0/19) L0 V0 G3 M1 (peritoneal metastasis) Histology: 04/2020: KIT EXON 11 mutation c.1683_1722delinsTCTCCT; p.V555_T574delinsSP Oncological Course: 12/2019: Open left hemicolectomy (Hartmann …	unknown	Contrast agent allergy (CT) Novalgin intolerance	0	Stable findings on imaging Continuation of therapy with Imatinib and further follow-up monitoring	Final Consensus and Plan Moderator (Tumor Board Chair): “Summarizing the discussion: Imaging: The newly developed imbibition with diffusion restriction in the left hemiabdomen is most likely recurrent mesenteric tumor or peritoneal infiltration from the known GIST. No singular, tight mechanical stenosis is identified, but partial obstruction may arise from mesenteric involvement. Surgical: A majo…	Final Consensus: Adjust imatinib dose to 800 mg/day to overcome potential resistance (Grade B recommendation, S3 guideline 10.1.4). If progression persists, switch to sunitinib 50 mg/day (4-week cycles). Avoid contrast-enhanced CT; use MRI/US for follow-up. Monitor for subileus complications (e.g., diet modification, laxatives). Reserve surgery for acute obstruction. Discuss palliative care integ…
7	61-65	12/3/24	female	6/1/98	liver, lung	SIRT?	no	MRI 11/2024: Following R1 resection of a liver metastasis in segment II/IVa, no evidence of suspicious contrast enhancement or diffusion restriction, consistent with a therapeutic response. Progressive diffusion restriction of the known suspicious liver lesions in the right liver over time, as well as a newly delineated single diffusion restriction in the left liver with only partial correlation …	no	Gastric Secondary GIST (Gastrointestinal Stromal Tumor) in Carney Syndrome With known pulmonary chondromas Histology (08/2018): Tumor size: 3.2 cm Resection status: R0 Risk stratification (Miettinen): Very low Risk stratification (Fletcher): Low Mutation analysis results: c-Kit (Exons 8, 9, 11, 13, 14, 17): Wild type PDGFRa (Exons 12, 14, 18): Wild type FISH analysis: No evidence of NTRK3 translo…	Maximal Therapy	Arterial hypertension; Hypercholesterolemia	0	Imaging shows multiple hepatic metastases (>5) Evaluation of SIRT (Selective Internal Radiation Therapy), referral to interventional radiology	Final Consensus / Treatment Plan “After interdisciplinary discussion, we conclude the following: Resectability: Given multiple bilobar hepatic lesions, repeat curative-intent resection is not achievable. Systemic Therapy: Because this is an SDH-deficient GIST lacking KIT/PDGFRA mutations, standard TKIs may be less effective, but we recommend discussing enrollment in a clinical trial or using an o…	Final Consensus: Systemic Therapy: Initiate sunitinib (50 mg/day, 4 weeks on/2 weeks off) as first-line therapy for SDH-deficient GIST, targeting both hepatic and pulmonary metastases. Monitor hypertension and lipid levels closely. SIRT Consideration: Defer SIRT unless liver progression dominates after systemic therapy optimization. Reassess with MRI in 8–12 weeks. Surgical Follow-up: Re-evaluate…
8	26-30	12/3/24	male	11/1/24	no	Imatinib-Therapy?	CT 10.2024: Known, well-defined oval tumor mass in the jejunum in the left mid-abdomen (approx. 4 * 2 cm), most consistent with a GIST tumor. Mesenteric lymphadenopathy with a borderline enlarged mesenteric lymph node pericaval on the right. No ascites. 3 mm cystic liver lesion in segment II, likely a small cyst. No intrahepatic lesions suspicious for metastases. Multisegmental, circumferential b…	no	11/2024:The present gastrointestinal stromal tumor (GIST) of the small intestine is associated with a high risk of tumor recurrence or progression, based on its location, size, and relatively high mitotic rate (classified as "high risk"; 73% according to Miettinen and Lasota). In the present gastrointestinal stromal tumor (GIST) of the small intestine, an activating KIT gene variant (p.(A502_Y503…	GIST of the Small Intestine (Diagnosis: 11/2024) High-grade, high mitotic rate (11 mitoses) KIT gene variant in Exon 9, PDGFRA: Wild type Surgical History: 10/2024: Exploratory laparotomy Segmental resection of the jejunum with a 3.7 √ó 2.9 √ó 2.5 cm tumor Jejuno-jejunal anastomosis Resection of a Meckel‚Äôs diverticulum	unknown	none	0	Adjuvant therapy with Glivec (Imatinib) 800 mg for 3 years	Final Consensus and Treatment Plan Interdisciplinary Decision This patient has a completely resected, high-risk GIST of the small intestine with an exon 9 KIT mutation, a significant mitotic rate, and no detectable metastases. Based on the German S3 guideline and the known higher risk of relapse, we recommend adjuvant therapy with imatinib 800 mg/day (400 mg twice daily) for 3 years. We will perf…	Final Consensus: Adjuvant imatinib 800 mg/day for 3 years (KIT exon 9 mutation necessitates higher dose). Monitoring: Quarterly labs (CBC, LFTs) and clinical evaluation. CT abdomen/pelvis every 3–6 months for recurrence surveillance. IBD evaluation: Colonoscopy to assess colonic wall thickening. Rationale: Guideline-aligned approach balancing recurrence risk reduction and tolerability. Exon 9 mut…
9	41-45	11/26/24	female	5/1/23	suspected liver metastases	Please compare the current images. Is there any indication of significant progression of the hepatic lesions?	no	MRI 11/2024: Pronounced fatty liver infiltration. The lesions in liver segments 2 and 7 cannot be clearly classified. If they increase in size, an atypical liver metastasis from GIST cannot be excluded.PET-CT is recommended. Size-stable liver hemangioma in segment 5.	no	Gastrointestinal Stromal Tumor (GIST) of the Jejunum Mutation: Exon 11 V560D Risk classification: High risk Initial diagnosis (ED): 05/2013 Oncological Course: 05/2013: Tumor conglomerate resection, resection of 60 cm of the small intestine (post-Treitz), and sigmoid resection 06/2013 ‚06/2016: Adjuvant therapy with Imatinib 400 mg/day 06.2017: Cesarean section 09/2017: Resumption of Imatinib the…	unknown	none	0	The hepatic lesions in segment 2 and segment 7 are not clearly progressive. Liver MRI follow-up in approximately 3 months.	Final Consensus and Plan Current Imaging Conclusion: Based on the MRI alone, there is no convincing evidence of significant progression in the known hepatic lesions. The size-stable lesion in segment 5 remains consistent with a hemangioma, and the lesions in segments 2 and 7 are indeterminate but do not show a clear growth trend. Next Diagnostic Step: Proceed with a PET-CT (or a short-interval fo…	Final Consensus: Immediate Action: Proceed with PET-CT to clarify the nature of liver lesions. Systemic Therapy: If PET-CT confirms progression, switch to sunitinib (second-line) after confirming non-resectability. Supportive Care: Monitor for imatinib/sunitinib toxicities (e.g., liver function, fatigue). Follow-Up: Repeat imaging in 3 months post-therapy adjustment. Rationale: The S3 guideline p…
10	61-65	11/26/24	male	11/1/24	no	further therapy	CT 11/2024: Large, inhomogeneously contrast-enhancing mass adjacent to the greater curvature of the stomach in the left upper abdomen, with calcified components. CT morphology consistent with a GIST. Most likely splenic regeneration dorsal to the mass. Subcutaneous densities in the mid-abdominal wall, differential diagnosis (DD): Small abdominal wall herniation Metastasis cannot be ruled out ‚ cl…	no	Histology: Extremely scarce soft tissue sample, possibly containing vascular components, but no clearly defined tumor tissue. Representativeness of the sample is uncertain. 2.-3. Blood clots and focally detected spindle-cell appearing process with myxoid stroma. Further immunohistochemical analysis is ongoing for characterization. A follow-up report will be provided. Follow-up report November, 20…	Hospital Admission for Upper Gastrointestinal Bleeding (OGIB) Endoscopy (EGD) / Endosonography (EUS): The previously described echocomplex tumor extends at least 5 cm in depth, with necrotic components. Imatinib since November 2024, after consultation with sarcoma expert	nan	Medical History: History of viral pancreatitis (1981) History of partial pancreatectomy, splenectomy, and appendectomy (1981) Arterial hypertension Bladder Cancer History: Carcinoma in situ of the bladder (pTa, low-grade, unifocal ‚ low risk), diagnosed 11/2019 Current histology (12/2019): No evidence of malignancy History of TUR-B (transurethral resection of the bladder) in-hospital History of c…	0	Histologically confirmed GIST, molecular pathology pending. Continuation of Imatinib therapy.	Final Consensus and Treatment Plan Continue Neoadjuvant Imatinib at 400 mg once daily. Reassess in approximately 3 months with contrast-enhanced CT (and/or MRI). If a favorable response (significant tumor shrinkage or stable disease) is achieved, consider proceeding to surgical resection. If the response is suboptimal, extend neoadjuvant therapy up to 6 months, guided by imaging and clinical judg…	"Final Consensus: Initiate neoadjuvant imatinib 400 mg/day pending molecular results, with repeat imaging in 3 months to assess response. Surgical resection (open or laparoscopic) after tumor downsizing, aiming for R0 margins. Adjuvant imatinib for 3 years if high-risk features (size >5 cm, high mitotic count) are confirmed post-resection. Monitor abdominal wall lesions via follow-up CT; biopsy i…
11	61-65	11/19/24	male	3/1/21	lung, liver	Please present the images. Is there a significant progression?	11/2024: CT Thorax: Oncological findings in the lungs remain stable. No evidence of newly developed pulmonary nodules. For RECIST evaluation, refer to the following MRI of the abdomen. No "new lesions."	11/2024: Hepatic Oncological Disease Progression Identified: Short-term progression of hepatic metastases, with solid components increasing in size within previously predominantly cystic liver metastases. Stable soft tissue mass left of the superior mesenteric artery (SMA), DD: GIST residual tumor. Evaluation according to RECIST 1.1: Unequivocal Progressive Disease (PD) Target Lesions (TL): Stabl…	no	Locally Advanced, Hepatic, and Suspected Pulmonary Metastatic GIST of the Small Intestine. Mutation: Exon 11 Y568_Q575delins Oncological Course: 03/2021: Initiation of Imatinib therapy, with partial response 05/2022: Resection of the primary tumor Until 11/2023: Continued Imatinib therapy Disease Progression & Second-Line Therapy: 12/2023: Progression of liver metastases 12/2023: Initiation of se…	unknown	Status post spinal fusion (spondylodesis) Recurrent back pain	0	Singular progression of a hepatic metastasis Consultation with the study center Evaluation of a local therapy option	The imaging from November 2024 demonstrates stable pulmonary findings but significant progression in the liver metastases, due to the growth of solid components in previously cystic metastases and a new overall tumor burden increase. By RECIST 1.1 criteria, these changes qualify as ‘unequivocal PD’. Based on the S3 guideline for soft tissue sarcomas (in this case, GIST), further oncologic managem…	Final Consensus: Immediate action: Transition to regorafenib as third-line therapy. Molecular profiling: Perform NGS on liquid biopsy or liver metastasis to guide fourth-line options. Local intervention: Evaluate feasibility of ablation for symptomatic liver lesions. Palliative support: Optimize pain management for spinal issues. Rationale: The progression under sunitinib aligns with guideline-de…
12	66-70	11/12/24	male	6/1/24	no	postoperative precedure?	no	no	Partial Gastric Resection Specimen Spindle cell tumor with a maximum diameter of 0.9 cm, located at the level of the muscularis propria. Focal dystrophic calcification centrally. No necrosis, rare mitotic figures (2/10 HPF). The typical morphological features of a glomus tumor are absent, requiring additional immunohistochemical investigations for confirmation. A follow-up report was provided. Fo…	Submucosal Tumor (1.5 cm) in the Gastric Antrum ‚Äì Diagnosed 06/2024. DaVinci-assisted partial gastric resection 10.2024 Histology: Core biopsy showing peritoneally covered, fibrous connective tissue with perivascular inflammatory infiltrates and isolated, suspicious cells with mild nuclear pleomorphism. Further clarification through immunohistochemical staining, follow-up report to be provided.…	unknown	Arterial hypertension; Diabetes mellitus (Metformin therapy); Nephrolithiasis	0	No adjuvant therapy, Symptom-oriented follow-up care	Final Consensus and Treatment Plan Consensus Statement: No Adjuvant Therapy: Given the very low risk profile (tumor <2 cm, low mitotic count, R0 resection, AFIP category 1), there is no indication for postoperative imatinib or any other targeted therapy. Follow-Up / Surveillance: The panel recommends follow-up imaging of the abdomen and pelvis (CT or MRI) in approximately 6–12 months, then at per…	Final Consensus: No adjuvant therapy is recommended (AFIP Category 1, R0 resection). Follow-up strategy: Clinical exams and annual/biennial endoscopy (Section 10.1.5). Optional baseline abdominal CT/MRI at 6–12 months post-resection. Manage comorbidities (hypertension, diabetes) to optimize long-term outcomes. Rationale: The negligible progression risk and guideline-aligned R0 resection justify c…
13	76-80	11/12/24	male	10/1/24	no	primary resection?	CT Abdomen (09.2024): No prior imaging available for comparison. Well-defined mass (4.5 * 4 cm) between the gastric fundus and spleen, extending cranio-caudally 4.6 cm, with broad-based contact to the gastric wall, raising suspicion of a gastric wall lesion. No pathological lymph node enlargement and no ascites within the scanned volume. No suspicious liver parenchymal lesions. No signs of choles…	no	no	Suspected Gastrointestinal Stromal Tumor (GIST) of the Stomach Endoscopic biopsy without a definitive finding Approx. 5 cm lesion on the greater curvature - CT Thorax/Abdomen: No evidence of metastasis	unknown	arterial hypertension	0	Plan for minimally invasive resection.	Final Consensus Interdisciplinary Plan: Surgical Approach: Proceed with primary resection of the presumed gastric GIST. A laparoscopic wedge resection along the greater curvature is favored, provided adequate margins can be obtained and local surgical expertise is available. Alternatively, a robotic-assisted approach or a partial gastrectomy with negative margins may be performed. Pathology & Mut…	Final Consensus: Proceed with open or laparoscopic surgical resection (based on intraoperative feasibility) to achieve R0 margins. Intraoperative frozen section to confirm GIST and assess splenic involvement; splenectomy if infiltration is present. Send resection specimen for histopathology (mitotic index, margins), immunohistochemistry, and molecular profiling. Postoperative adjuvant imatinib (4…
14	81-85	10/22/24	female	9/1/24	no	procedure?	no	no	10/2024: Assessment: Full-thickness small intestine resection specimen containing a spindle cell tumor, maximum size 3.8 cm, with mild nuclear pleomorphism and 1 mitosis per 50 HPF. The tumor shows extensive hemorrhage and partial necrosis. Further immunohistochemical staining is being conducted; a follow-up report will be provided. First Follow-up Report: Immunohistochemical staining results: Po…	High suspicion of a GIST tumor **(10 cm aboral to the papilla), approximately 4 cm in size (diagnosed 09/2024). Detected due to recurrent upper gastrointestinal bleeding. Laparoscopic tangential duodenal resection (10/2024)	Maximal Therapy	Status post myocardial infarction; Coronary angiography (history) without stenting; Hypothyroidism; Arterial hypertension; Hyperlipidemia	1	GIST (low risk) No indication for adjuvant systemic therapy	Final Consensus and Treatment Plan No Further Surgery The lesion was adequately removed (R0), and a second operation is not indicated given the low-risk features. No Adjuvant Imatinib According to risk stratification (small bowel GIST, ~4 cm, very low mitotic index, no rupture, R0 resection), the tumor is low-risk (Category 2 per Miettinen & Lasota). Current guidelines (German S3 Guideline, Europ…	Final Consensus: No adjuvant therapy (per S3 guideline 10.1.3: adjuvant imatinib is reserved for high-risk GIST). Surveillance: Annual contrast-enhanced abdominal CT for 5 years. Comorbidity management: Optimize cardiovascular risk factors (hypertension, hyperlipidemia) to reduce treatment-related risks. Patient counseling: Emphasize adherence to follow-up and symptom reporting. Rationale: Low-ri…
15	66-70	10/22/24	male	1/1/24	no	Please present the current images. Is there any indication of a GIST recurrence?	no	10/2024: Contrast enhancement on the lesser curvature in an area of approximately 3.5 * 1.0 cm transverse diameter. No focal lesions of the gastric wall identifiable despite moderate gastric distension. Correlation with existing findings is recommended. No evidence of lymph node or organ metastases. Liver cysts detected. Incidental findings: Small cystic pancreatic lesions in the corpus (each 3 m…	no	Gastrointestinal Stromal Tumor (GIST) of the Gastric Body ‚ Diagnosed 02/2024 Measuring 4 * 4 cm, with a centrally deep ulcer Tumor stage: cTxN0M0 Tumor size in resected specimen: 4.2 cm Mitotic rate: 5/50 HPF CD34, CD117, DOG1 positive Molecular pathology: PDGFRA exon 18 D842V (c.2525A>T mutation) Very low progression risk (1.9%, Category 2 according to Miettinen and Lasota) Final tumor staging …	Maximal Therapy	Recurrent upper GI bleeding with Hb-relevant drop since 11/2023, associated with microcytic hypochromic anemia. 11.2023: H. pylori rapid test positive ‚Eradication therapy with Pylera. Cystic liver lesions. Basal cell carcinoma on the nasal tip, completely resected (R0) on 11.2023. History of disc surgery. History of two strokes. Paroxysmal atrial fibrillation. CHA2DS2-VASc score: 4 ‚ Anticoagula…	0	Morphologically, the changes appear rather nonspecific. Follow-up examination in approximately 3–4 months.	Based on the current MRI, there is no definite proof of GIST recurrence, but we do see a suspicious contrast-enhancing area of about 3.5 × 1.0 cm near the lesser curvature. In keeping with the German S3 guidelines for sarcomas/GIST, we recommend an endoscopic examination with ultrasound (EUS) and targeted biopsy to differentiate post-surgical scar tissue from local recurrence. Should histology co…	Final Consensus: Confirm recurrence: Perform endoscopic ultrasound (EUS) with biopsy of the enhancing lesion to rule out residual/recurrent disease. Systemic therapy: If recurrence is confirmed, start ripretinib 150 mg/day (per PDGFRA D842V mutation), balancing benefits against bleeding/stroke risks. Surgery: If biopsy confirms recurrence and the lesion is resectable, repeat surgery may be pursue…
16	66-70	4/23/24	male	1/1/24	no	further procedures?	no	no	03/2024: (03/2024 Assessment): Partial gastric resection specimen with a nodular-growing spindle cell tumor showing regressive changes, focal necrosis, hemorrhage, and an average of 5 mitoses/50 HPF. No evidence of blood vessel, lymphatic, or perineural sheath invasion. The tumor is partially ink-marked, indicating margin involvement (R1 resection). The gastric mucosa is intact and free of dyspla…	GIST Type II EGD: Subepithelial tumor (~4 * 4 cm) with a centrally deep ulcer and significant bleeding tendency Hemostasis achieved by clipping (stomach): 4 clips Hemostasis by injection of fibrin glue (stomach) Histology: No evidence of malignancy Endosonography: Hypoechoic tumor (~4 * 2.5 cm) with broad contact to the muscularis No transmural invasion. No enlarged locoregional lymph nodes CT Th…	Maximal Therapy	Recurrent upper GI bleeding with Hb-relevant drop since 11/2023, associated with microcytic hypochromic anemia. 11.2023: H. pylori rapid test positive ‚Eradication therapy with Pylera. Cystic liver lesions. Basal cell carcinoma on the nasal tip, completely resected (R0) on 11.2023. History of disc surgery. History of two strokes. Paroxysmal atrial fibrillation. CHA2DS2-VASc score: 4 ‚ Anticoagula…	0	Short-term follow-up recommended due to the currently absent evidence of a macroscopic tumor (despite risk profile). Follow-up every 3 months.	Final Consensus and Plan Re-resection Consideration: The tumor board recommends evaluating the feasibility of limited re-resection to achieve clear margins (R0). If this can be accomplished with reasonable risk and acceptable gastric function preservation, it is the preferred approach. If re-resection is not feasible due to anatomical constraints or comorbidities, surveillance is a valid option. …	Final Consensus & Treatment Plan Re-resection: Prioritize surgery to achieve R0 margins if imaging confirms localized residual disease (surgeon-led decision based on imaging). Adjuvant Therapy: Withhold imatinib unless re-resection reveals high-risk features (e.g., upgraded mitotic rate or tumor rupture). Imaging: Urgent contrast-enhanced CT/MRI of abdomen/pelvis to rule out metastasis and assess…
17	66-70	2/13/24	male	1/1/24	no	resection?	02/2024: Multiple cystic-appearing lesions in both liver lobes, sonographic correlation recommended. Subpleural lung nodule in the right lower lobe. Scar-like thickening in the right dorsal basal region with some nodular components. Follow-up recommended as part of surveillance. Clip material in the stomach and questionable discrete wall thickening.No retroperitoneal or intraperitoneal lymphadeno…	no	02/2024: This primarily concerns biopsy-confirmed components of a gastrointestinal stromal tumor (GIST) (according to the current medical report, consistent with the clinical suspected diagnosis). The prediction of the risk of potential malignant behavior of gastrointestinal stromal tumors according to Miettinen et al. depends on tumor size and mitotic count and can therefore only be determined a…	Suspected GIST Type II EGD: Approx. 4 * 4 cm subepithelial tumor with centrally deep ulcer and significant bleeding tendency Hemostasis by clipping (stomach): 4x Hemostasis by injection of fibrin glue (stomach) Histology: No evidence of malignancy Endosonography: Hypoechoic 4 * 2.5 cm tumor with broad contact to the muscularis, no transmural growth, no locoregionally enlarged lymph nodes CT Thora…	Maximal Therapy	Recurrent upper GI bleeding with Hb-relevant drop since 11/2023, associated with microcytic hypochromic anemia. 11.2023: H. pylori rapid test positive ‚Äì eradication therapy with Pylera. Cystic liver lesions. Basal cell carcinoma on the nasal tip, completely resected (R0) on 11.2023. History of disc surgery. History of two strokes. Paroxysmal atrial fibrillation. CHA2DS2-VASc score: 4, Anticoagu…	0	primary resection	Final Consensus Diagnosis: A 4×4 cm gastric GIST, confirmed by biopsy. Imaging shows no definite metastatic disease, though benign-appearing liver cysts warrant imaging follow-up. Recommended Treatment: Surgical Resection: Proceed with a wedge or limited gastric resection to achieve R0 margins while maintaining maximal gastric function. This approach also addresses the ongoing risk of bleeding. A…	Final Consensus: Immediate Action: Start neoadjuvant imatinib 400 mg/day for 6 months with biweekly hemoglobin checks MRI liver to rule out metastasis (cyst vs. hypovascular GIST) Surgical Plan: Laparoscopic wedge resection 7 days after last imatinib dose Coordinated anticoagulation bridging protocol: Day -5: Discontinue Edoxaban Day -4/-3: Enoxaparin 1 mg/kg BID Day -2: Last enoxaparin POD1: Res…
18	36-40	10/15/24	female	10/1/24	no	follow-up?	no	no	Soft tissue excision specimen with a spindle cell tumor measuring a maximum of 1.1 cm. Covered by a thin serosal layer. No necrosis. Mitotic rate: 1 mitosis/5 mm^2. Completely resected with clear margins based on specimen orientation. Further characterization through immunohistochemical staining is ongoing; a follow-up report will be provided. Follow-up Report (10.2024): Immunohistochemical stain…	Incidental Finding of GIST During Bariatric Surgery	unknown	Obesity Grade III (WHO); Insulin resistance	0	Assuming complete resection, no further therapy is required due to the low risk of recurrence.	Final Consensus Diagnosis/Stage: A very low-risk (near-zero risk) gastric GIST, completely resected (R0), no metastasis. Adjuvant Therapy: Not indicated. No further medication required. Follow-up: Endoscopic follow-up of the stomach is recommended to ensure no local recurrence. An annual endoscopy is often sufficient for very low-risk GIST, or even at a 12–24-month interval, depending on local po…	Final Consensus Follow-up Protocol: Annual abdominal MRI/CT for 5 years, then cessation (due to minimal recurrence risk). Patient Education: Counsel on rare but possible symptoms (e.g., abdominal pain, bleeding) requiring prompt evaluation. No Adjuvant Therapy: Aligns with AFIP/S3 guidelines for very low-risk gastric GISTs. Optional Molecular Testing: For academic interest but not clinically acti…
19	66-70	10/1/24	female	2/1/21	no	Planning of further therapy (e.g., laparoscopic confirmation as part of an exploratory laparoscopy, if findings are confirmed, renewed attempt at Imatinib therapy, if necessary with drug level monitoring, alternatively, if an Exon 11 mutation is confirmed, Nilotinib).	no	MRI 09/2024: Size-progressive lesion measuring approximately 3.7 * 2.8 cm in the liver hilum, cranial to the portal vein. The finding likely corresponds to the lymph node metastasis described in the PET-CT. No suspicious metastatic lesion can be delineated in the liver parenchyma. The previously described lesion (03/24) left laterocranial to the bladder is again visible. The finding has increased…	no	Gastrointestinal stromal tumor of the stomach, diagnosed 02/2021 Exon 11 mutation c.1678_1728del Initial tumor size: 14 cm Oncological Course: 03/2021 - 08/2021: Neoadjuvant therapy with Imatinib Complication: Pneumocystis pneumonia 09/2021: Minimally invasive atypical gastric resection (fundus/corpus) with partial diaphragm resection Pathology: pT4NxL0V0R0, 10.5 cm, 39 mitoses/50 HPF, high risk …	unknown	none	0	Laparoscopic confirmation as part of an exploratory laparoscopy, if findings are confirmed, renewed attempt at Imatinib therapy, if necessary with drug level monitoring, alternatively, if an Exon 11 mutation is confirmed, Nilotinib.	Final Consensus and Treatment Plan Diagnostic Confirmation We recommend laparoscopic exploration to confirm the suspicious porta hepatis lymph node and the left pelvic lesion. Intraoperative assessment (and biopsy) will clarify if these are GIST metastases. This approach will also allow assessment for any additional peritoneal implants not clearly visible on imaging. Medical Therapy (TKI) If meta…	Final Consensus and Treatment Plan Diagnostic Laparoscopy: Perform to confirm metastatic disease and obtain tissue for molecular profiling. Systemic Therapy: Initiate sunitinib (50 mg/day, 4 weeks on/2 weeks off) as second-line therapy (per S3 guidelines for imatinib-intolerant patients). If sunitinib is poorly tolerated or progression continues, switch to ripretinib (150 mg/day). Molecular Testi…
20	61-65	10/1/24	male	8/1/24	no	postoperative precedure?	no	no	Assessment (09.2024): Resected gastric wall specimen with a partially cystic, partially fibrous tumor, measuring a maximum of 4.2 cm in diameter, composed of storiform-arranged spindle cells and numerous partially cavernously dilated blood vessels. Focal hemosiderin deposits observed. Resection was complete with clear margins (R0) based on specimen orientation. Further characterization through im…	Incidental finding in low-dose CT: Cystic lesion between the stomach and pancreas.	unknown	Status post VATS with pleural effusion drainage and placement of a thoracic drain on the left side 08/2024 CT Thorax: Left-sided pleural effusion 07/2024 Beta-blocker therapy: Normal heart function Status post COVID-19 (06/2024) / Status post fall onto the thorax Status post EMR for a large polyp in the ascending colon (histologically benign), performed in-house in 2013 Last colonoscopy in 2021 (…	0	Imaging follow-up every 6 months.	Final Consensus and Treatment Plan No Adjuvant Therapy Given the tumor’s very low risk (Miettinen & Lasota risk ~1.9%) and complete resection (R0), the board does not recommend adjuvant imatinib or other drug therapy. Follow-up / Surveillance Physical Examination: Every 3–6 months initially or as clinically indicated. Imaging (CT or MRI of the abdomen/pelvis): At 6- to 12-month intervals for at l…	Final Consensus / Treatment Plan: No adjuvant therapy: Aligns with S3 guidelines for very low-risk GIST. Follow-up regimen: Imaging: Annual CT/MRI for 5 years (GGPO 10.1.5). Clinical monitoring: Symptom assessment every 6 months. Comorbidity management: Monitor left pleural effusion (given VATS history). Continue β-blocker therapy with routine cardiology follow-up. Molecular testing (optional): K…
21	56-60	9/10/24	female	12/1/22	liver, peritoneal	Further progression in the left liver lobe? Due to lack of systemic therapy options, planning of repeat TACE in the left liver lobe?	no	05/2024: Significant size regression of the large treated liver metastasis in segment VIII following TACE. Progression of the large reference lesion in liver segment 2 and several smaller progressing lesions in segments 2, 4, 5, and 8. Stable lesion in segment V/VIII, some with decreasing solidity and diffusion restriction. Size-stable lymph node metastasis at the lesser curvature of the stomach.…	no	Hepatically metastatic SDHB-deficient gastrointestinal stromal tumor (GIST) of the stomach, diagnosed 12/2022 Oncological Course: 12/2022: Initial diagnosis 02/2023: Histological confirmation of liver metastases Histology (molecular markers): KIT, PDGFR negative SDHB deficiency (immunohistochemically confirmed) 03.2023: Selective internal radiotherapy (SIRT) for liver metastasis in segment 4 09.1…	Maximal Therapy	History of hepatitis B; History of sterilization	0	Further progression in the left liver lobe. Due to lack of systemic therapy options, planning of repeat TACE in the left liver lobe.	Final Consensus Interdisciplinary Plan Local Ablative Therapy (Repeat TACE): Given that the patient’s disease is predominantly progressing in the left hepatic lobe (segment II) and that systemic TKI options are not effective in this SDHB‐deficient GIST, the tumor board supports repeat TACE to control the progressive lesions. Liver function (Child‐Pugh status) will be verified, and the patient wil…	Final Consensus: Repeat TACE targeting progressing lesions in segments II and V, with strict hepatic function monitoring. Refer to clinical trials for SDH-deficient GIST (e.g., NCT04584632). Close imaging surveillance (MRI in 8–12 weeks) to assess response and detect new progression. Palliative care consultation to optimize symptom management while maintaining quality of life. Rationale: The S3 g…
22	56-60	6/4/24	female	12/1/22	liver, peritoneal	In the absence of systemic therapy options, evaluation of further local ablative therapy?	no	05/2024: Significant size regression of the large treated liver metastasis in segment VIII following TACE. Progression of the large reference lesion in liver segment 2 and several smaller progressing lesions in segments 2, 4, 5, and 8. Stable lesion in segment V/VIII, some with decreasing solidity and diffusion restriction. Size-stable lymph node metastasis at the lesser curvature of the stomach.…	no	Hepatically metastatic SDHB-deficient gastrointestinal stromal tumor (GIST) of the stomach, diagnosed 12/2022 Oncological Course: 12/2022: Initial diagnosis 02/2023: Histological confirmation of liver metastases Histology (molecular markers): KIT, PDGFR negative SDHB deficiency (immunohistochemically confirmed) 03.2023: Selective internal radiotherapy (SIRT) for liver metastasis in segment 4 09.1…	Maximal Therapy	History of hepatitis B; History of sterilization	0	In the absence of systemic therapy options, repeat local ablative therapy (e.g., TACE) should be considered.	Final Consensus and Treatment Recommendation Context The patient has metastatic, SDHB-deficient GIST with multiple liver metastases. Standard TKIs are not effective or not feasible in this molecular subtype. The patient’s preference is for maximal therapy. Previous local ablative therapies (SIRT, TACE, MWA) have led to partial control but new progression is noted in certain liver segments. Interd…	Final Consensus: Local Ablation: Perform microwave ablation or repeat TACE for the progressive segment II lesion to delay local complications. Clinical Trials: Refer to centers offering trials for wild-type/SDHB-deficient GIST (e.g., TKIs combined with mTOR inhibitors). Palliative Surveillance: Monitor hepatic function and symptoms bi-monthly with MRI; address biliary obstruction proactively. Sup…
23	61-65	9/3/24	female	6/1/98	left upper abdomen	further therapy?	no	08/2024: Bilobar liver metastases, with the largest lesion in segment II and a strong suspicion of multiple additional small liver metastases. Due to the previous lack of Primovist administration and DWI imaging, comparison is only partially possible. However, currently, the lesions appear better delineated without clear hepatic progression. Unchanged mass at the level of the left adrenal gland i…	08/2024: Partial liver resection specimen with a well-demarcated nodular lesion consisting of island-like clusters of epithelioid tumor cells with pink cytoplasm. Tumor cells are PAS-negative. Tumor cells extend focally to the parenchymal resection margin, with thermal artifacts and ink marking, preventing confirmation of R0 resection (R1). Lipomatous soft tissue containing a lymph node, which in…	Gastric Second GIST (Gastrointestinal Stromal Tumor) Associated with Carney Syndrome and known pulmonary chondromas Histology (08/2018): Tumor size: 3.2 cm Resection status: R0 Risk stratification according to Miettinen: Very low Risk stratification according to Fletcher: Low Mutation analysis results: c-Kit Exons 8, 9, 11, 13, 14, 17: Wild-type PDGFRA Exons 12, 14, 18: Wild-type No evidence of a…	Maximal Therapy	Arterial hypertension; Hypercholesterolemia	0	Repeat MRI imaging in 3 months. If hepatic metastases progress, evaluate the possibility of SIRT therapy.	Final Consensus & Treatment Plan Diagnosis and Stage Metastatic, SDHB-deficient, epithelioid GIST (KIT/PDGFRA wild-type) in a 61–65-year-old female with multifocal involvement (liver, lymph nodes, stable adrenal lesion, and stable pulmonary nodules). Most recent surgical specimen: R1 resection margin. Therapeutic Goal Disease control and prolongation of survival; complete cure is unlikely due to …	Final Consensus: Molecular Testing: Expedite KIT/PDGFRA/BRAF mutation analysis to guide therapy. Systemic Therapy: If mutation status unknown/wild-type: Start imatinib 400 mg/day (increase to 800 mg/day if tolerated). For PDGFRA D842V mutation: Initiate avapritinib. Follow-up: Abdominal MRI/CT every 3 months; thoracic CT to monitor pulmonary nodules. Supportive Care: Address left renal obstructio…
24	81-85	9/3/24	male	7/1/24	no	adjuvant therapy with Imatinib ?	08/2024 (before surgery): Newly detected suspicious liver lesions in segment V, as well as several smaller, possibly pre-existing liver lesions, too small for characterization. Additional liver MRI recommended. Abdominal mass measuring up to 12 cm, differential diagnosis: GIST. No locoregional or retroperitoneal lymphadenopathy. Multiple tiny nodules in the right lower lung lobe detected, additio…	no	07/2024: In the immunohistochemical analysis, the tumor cells show strong positivity for DOG1 and CD117, as well as positivity for actin. There is no definitive specific positivity for CD34, S100, CDK4, Pan-cytokeratin, Caldesmon, Desmin, SS18SSX, or STAT6. For MDM2, a few nuclei within the lesion show weak to at most moderate positivity. Assessment: The immunohistochemical profile primarily sugg…	Gastrointestinal Stromal Tumor (GIST) in the Mesentery/Small Pelvis, Diagnosed 07/2024 DOG1 and CD117 positive Tumor size: 9.5 * 5.7 * 8.9 cm Molecular pathology: KIT exon 11 p.M552_W557del chr19:40739755 AKT2 amplification (10.79) chr19:30303882 CCNE1 amplification (6.76) Oncomine Comprehensive Assays v3 (OCAv3) 08/2024: Open adhesiolysis Tumor resection with two small bowel segment resections 1…	Neoadjuvant therapy explicitly declined; after a detailed discussion, adjuvant therapy is now agreed upon, if necessary	History of resection of an intra-abdominal neurofibroma approximately 35 years ago; History of mesh hernioplasty for median laparotomy approximately 30 years ago; History of recurrent ileus episodes; History of open small bowel adhesiolysis in 2014; Symptom-free for several years	0	Adjuvant Imatinib therapy for a minimum of 3 years.	Final Consensus and Treatment Plan Interdisciplinary Conclusion Clarification of Liver Lesions Perform contrast-enhanced liver MRI or triple-phase CT to characterize the suspicious liver findings. Also confirm the pulmonary nodules’ status via CT thorax. If metastatic disease is confirmed, then the plan adjusts to systemic/palliative therapy or possibly neoadjuvant therapy followed by secondary r…	Final Consensus: Adjuvant Therapy: Start imatinib 400 mg/day for 3 years, per S3 guidelines. Monitor liver/kidney function and CBC monthly initially. Follow-up Imaging: Thoracic CT to assess lung nodules Liver MRI for characterization of lesions Baseline PET-CT if metastatic suspicion persists Surveillance: Clinical exams + abdominal CT every 3-6 months for 5 years. Genetic Counseling: Given hist…
25	66-70	8/20/24	male	2/1/06	liver, perirectal peritoneal	Current inpatient admission due to pain exacerbation on the palliative care unit. Oncological plan? Tumor reduction surgery? Best supportive care?	07/2024: Oncological Disease Progression: Newly developed hepatic metastases New and progressive soft tissue lesions of the peritoneum, as described in detail above Newly developed pericardial effusion, differential diagnosis: malignant Paraaortic and portocaval lymphadenopathy	no	no	Peritoneal and Hepatic Metastatic Gastrointestinal Stromal Tumor (GIST) of the Cardia, Diagnosed 02/2006 c-Kit Exon 11 Mutation: W557F K558_V559del 07/2006 - 02/2007: Neoadjuvant therapy with Glivec 400 mg/day 02/2006: Resection of the distal esophagus and proximal cardia/fundus, with reconstruction using a jejunal interposition graft (Merendino procedure) 12/2007: Biopsy-confirmed peritoneal met…	unknown	01/2012: Diagnosis of clear cell renal carcinoma (pT1a pNx pMx L0 V0 Pn0 G1, R0), thoraco-abdominal nephrectomy (left) 05/2015: Anterior STEMI due to proximal LAD occlusion, treated with 2 DES (drug-eluting stents)	2	The patient, in a palliative setting, is currently rather reluctant toward stoma placement. The benefit of surgery remains questionable, even after demonstrating the imaging findings. If pain is well localized and a specific lesion can be identified as the cause, local palliative radiotherapy could be considered. Integration of best supportive care (BSC).	Final Consensus / Interdisciplinary Treatment Plan Overall Situation: The patient has a metastatic GIST with confirmed progression on fourth-line treatment (ripretinib) and increasing symptom burden (pain, new pericardial effusion, ECOG 2). Further Systemic Therapy: After multiple TKIs, there is no established 5th-line TKI with proven efficacy for these KIT exon 11 + 13 mutations outside a clinic…	Final Consensus: Continue Ripretinib with dose escalation to 150 mg BID if tolerability allows. Palliative pericardiocentesis to address effusion and confirm malignancy. Aggressive symptom control: Optimize opioid regimen, consider palliative radiotherapy for painful soft tissue lesions. Hospice referral for home-based support, prioritizing quality of life over aggressive intervention. Molecular …
26	86-90	8/20/24	male	7/1/24	no	further procedures?	07/2024: Conglomerate-like formation with central air inclusions and a caudally nodular solid-appearing component, newly delineated in comparison to the evaluation from 2 days before. Perifocal fat stranding and involvement along the supplying mesenteric stalk, differential diagnosis (DD): Tumorous origin with liquefaction and possible connection to the intestinal lumen Primary intestinal tumor I…	no	08/2024: Assessment: Partial resection specimen from the small intestine with central severe purulent, ulcerative inflammation and myxoid transformation. The centrally affected mucosa shows only a few remaining viable crypts. Near the myxoid-altered stroma, spindle cell proliferation with extensive necrosis is observed. The findings are suspicious for a mesenchymal neoplasm, which was completely …	Infected small bowel tumor 2.5m post Treitz ligament Ultrasound: Abscess formation 4 * 6 cm in the left lower abdomen CT: Conglomerate-like formation with central air inclusions. 08/2024: Laparoscopic small bowel segment resection with S-S anisoperistaltic intracorporeal small bowel anastomosis.	Maximal Therapy	Status post hydrope cardiac decompensation Microcytic, hypochromic anemia (Hb 7.5 g/dl); Chronic coronary syndrome due to two-vessel coronary artery disease; Coronary angiography (29.12.2023); High-grade ostial RCA stenosis ‚1x DES; Ostial LAD/LMCA stenosis, 1x DES; Post/peri-interventional suspicion of TIA ; Status post recanalization of chronically occluded mid LAD (2018); 25-40% ostial RCA ste…	2	Indication for adjuvant Imatinib therapy in the presence of an Imatinib-sensitive mutation.	Interdisciplinary Consensus: No further surgery is required at this time; R0 resection has been achieved. The tumor is a high-risk small bowel GIST by Miettinen classification (category 5, ~73% risk). Adjuvant imatinib is recommended for up to 3 years. The decision aligns with the current German S3 Guideline for Soft Tissue Sarcomas (Chapter on GIST) and supported by studies (e.g., Z9001, SSGXVII…	Final Consensus: Treatment Plan: Adjuvant imatinib 300 mg/day with close monitoring (hematologic, renal, cardiac parameters). Cardiology consult to optimize management of coronary disease and assess imatinib safety. Supportive care: Correct anemia (iron supplementation/transfusion if needed), renal protective measures. Imaging follow-up: CT abdomen/pelvis every 3–6 months for 5 years. Rationale: …
27	71-75	8/13/24	male	7/1/24	none known metastasis	precedure? Neoadjuvant therapy with imatinib and surgery afterwards?	CT 07/2024: Large mass at the lesser curvature of the stomach, measuring up to 7.6 * 6.2 cm, with centrally hypodense areas suggestive of tumor necrosis, suspicious for gastric malignancy. Paraaortic lymphadenopathy, differential diagnosis: lymph node metastases vs. reactive changes. Imaging findings suggest benign prostatic hyperplasia (BPH) with trabeculated bladder clinical correlation recomme…	no	08/2024: Assessment: 1-3: In addition to abundant blood and dysplasia-free but overall sparsely sampled mucosa, components of a spindle-cell formation were also observed. Additional immunohistochemical staining will be performed to further classify these mesenchymal proliferations. A follow-up report will be provided. Follow-up Report (08.2024): 2: In the additional immunohistochemical analysis, …	08/2024 Endosono: The predominantly hypoechoic, echocomplex tumor with partially anechoic areas is observed. Measurable vascularization is present. Maximum dimensions: 5 * 6 cm A total of 3 passes were performed using a 19G (Trident) needle. Suspicion of GIST. Tissue samples were collected.	Maximal Therapy	Status post appendectomy; Prostatic hyperplasia; History of polypectomy; Arterial hypertension	1	Imatinib-sensitive mutation, we recommend neoadjuvant systemic therapy with Imatinib.	Final Consensus “After reviewing the imaging, pathology, and the patient’s overall condition, our tumor board consensus is: Initiate neoadjuvant imatinib at 400 mg/day. Reassess the tumor response after 3–6 months with contrast-enhanced CT or MRI. If the tumor demonstrates disease control or response (likely with an exon 11 mutation), proceed to surgical resection (preferably an atypical/wedge re…	Final Consensus: Neoadjuvant Therapy: Initiate imatinib 400 mg/day for 6–9 months. Monitoring: Repeat MRI/CT at 3 months to assess response (target: ≥30% size reduction). Para-aortic nodes to be re-evaluated for metastatic potential. Surgery: Proceed with open or robotic-assisted resection after adequate tumor downsizing, aiming for R0 margins. Intraoperative frozen sections to confirm negative m…
28	56-60	7/30/24	male	7/1/24	Nodule in the right lower lobe (In short-term comparison from 07/24 to 04/24, stable basal nodules bilaterally in the lungs, up to 6 mm in diameter. )	Further procedure?	no	05/2024: Prominent differential diagnosis (DD): Polypoid mucosal relief of the stomach with predominant involvement of the corpus, fundus, and antrum, showing marked diffusion restriction, hyperenhancement of the gastric mucosa, and overall hyperperfusion of the gastric wall. DD: Acute-on-chronic gastritis (e.g., in the context of Helicobacter pylori infection; DD: Ménétrier disease). Due to the …	07/2024: Assessment: Gastrectomy specimen with areas of hyperplastic mucosa, numerous glandular cysts, and pseudopolypoid/pseudotumorous bulging, along with pseudopolypoid foveolar hyperplasia and focal intestinal metaplasia. The macroscopically described area of consolidation at the lesser curvature appears as a cell-rich, storiform, spindle-cell proliferation surrounded by smooth muscle, most l…	Gastric wall thickening, differential diagnosis: Ménétrier disease (giant fold gastritis) FTRD 04/2024 Histopathology: Mild chronic, non-active, chemically reactive gastritis (Type C). A high suspicion of gastric carcinoma was diagnosed in the presence of a functional gastric outlet obstruction with unclear gastric wall thickening. 07.2024: Laparoskopische onkologische Gastrektomie mit D2-Lymphad…	Maximal Therapy	Left-sided hemiparesis following cerebral ischemia (2022); Hypertensive heart disease; Status post myocarditis; COPD; Cardiovascular risk factors (CVRF): Nicotine abuse (22 pack-years)	1	Clinically oriented follow-up.	Final Consensus Interdisciplinary Plan No Further Adjuvant Therapy: The GIST is completely resected, classified as ‘no risk’ by AFIP/Miettinen criteria. No indication for imatinib in the adjuvant setting. Follow-Up: Imaging: Contrast-enhanced CT or MRI of the abdomen/pelvis and chest imaging (CT or X-ray) every 6–12 months. This interval is sufficient to monitor for recurrence or changes in the l…	Final Consensus: Follow-Up: Conduct CT chest/abdomen every 6 months for 5 years (per S3 guidelines). Monitor lung nodules for stability; biopsy if growth occurs. No Adjuvant Therapy: Low-risk GIST with R0 resection does not benefit from imatinib or other TKIs. Comorbidity Management: Optimize COPD and cardiovascular health to reduce surgical/anesthetic risks in future interventions. Molecular Tes…
29	66-70	7/23/24	male	6/1/24	keine	adjuvant therapy?	no	no	05/2024: Specimen from a local excision of a spindle-cell, well-differentiated gastrointestinal stromal tumor (GIST, low grade) without evidence of necrosis; 14 cm in Maximum size; fewer than five mitoses per 10 HPF; risk stratification according to Miettinen and Lasota et al., 2006: Category 3b.No evidence of membranous/cytoplasmic expression of CD117 or DOG-1 (discovered on GIST-1). ANO1 with a…	GIST of the gastric wall (lesser curvature side) pT4 (greater than 10 cm in size); pN0 (0/1); L0; V0; Pn0; low grade; R0. Open GIST resection and intraoperative EGD 05.2024	unknown	Prostatic hyperplasia; Obstructive voiding dysfunction; Status post intracranial aneurysm surgery (2012); Pulmonary emphysema	0	We recommend adjuvant systemic therapy with Imatinib for 3 years at a daily dose of 400 mg.	Final Consensus and Treatment Plan Diagnosis Resected gastric GIST, pT4 (size > 10 cm), pN0, R0, low mitotic rate (< 5/10 HPF), c-KIT–mutated. Risk of recurrence ~ 12 % (Miettinen Category 3b). Adjuvant Therapy After discussion of potential benefits and side effects, the board recommends offering adjuvant imatinib at 400 mg daily for 1 year, following the German S3 Guideline guidance for GIST wit…	Final Consensus: Interdisciplinary Treatment Plan: Adjuvant Imatinib 400 mg/day for 3 years. Rationale: Tumor size (>10 cm) and Miettinen 3b risk category warrant adjuvant therapy to reduce recurrence. Monitoring: Renal function, liver enzymes, and fluid retention (given comorbidities). Regular Follow-Up: Every 3–6 months for the first 5 years with contrast-enhanced CT/MRI of the abdomen/pelvis a…
30	51-55	7/23/24	female	6/1/24	keine	further procedures?	06/2024: Approx. 3.1 x 2.7 x 2.4 cm mass in the posterior wall of the gastric corpus, without evidence of wall infiltration as far as can be assessed. DD gastric carcinoma, DD GIST. Circumferential thickening of the gastric antrum measuring approx. 8 mm, likely peristalsis-related. Multiple small, non-contrast-enhancing, cystic liver lesions with a maximum diameter of approximately 1.2 cm in segm…	no	06/2024: The spindle cell complexes under item 1 show a negative result for smooth muscle markers actin, desmin, and S-100. The reaction for CD34 and CD117 is clearly cytoplasmic positive. Considering the immunohistochemical investigations, the findings primarily indicate minimal components of a gastrointestinal stromal tumor (GIST). A classification of prognostic factors or a prognostic score ac…	06/2024 Endosono: Stomach: The 32 x 24 mm hypoechoic submucosal tumor in the posterior wall of the gastric corpus was punctured twice using an EUS-FNP endoscope with a 19-G nitinol needle. In addition to some glassy-white tissue particles (Glass 1), fibrin-like clots (Glass 2,3) were obtained for clarification of a GIST. Laparoscopic atypical gastric resection 07/2024.	Maximal Therapy	Status post hemoglobin-relevant upper GI bleeding in early June 2024	0	No indication for adjuvant systemic therapy Structured follow-up	After reviewing the imaging, pathology, surgical report, and oncology recommendations, we concur on the following plan: No Further Surgical Intervention: The tumor was resected completely (R0). No additional resection is needed. No Adjuvant Therapy: This GIST is classified as low-risk (about 1.9% estimated progression risk). Adjuvant imatinib is typically reserved for higher-risk cases. Follow-up…	Final Consensus: Treatment Plan: No adjuvant therapy recommended. Proceed with surveillance per S3 guidelines. Rationale: R0 resection with very low recurrence risk (1.9%) negates the need for imatinib. Regular imaging (CT/MRI every 6–12 months) ensures early detection of recurrence. Patient’s ECOG 0 and preference for maximal therapy align with active surveillance, as overtreatment carries unnec…
31	21-25	7/23/24	female	9/1/18	liver, questionable adrenal gland	Resection of the ulcer and left adrenal gland?	no	June 2024: As far as can be assessed, the basal lung sections captured in the imaging appear unremarkable. No pleural effusions. No pericardial effusion. Multiple known liver metastases in both liver lobes due to GIST, overall largely size-stable compared to the previous examination from 03.2024, within the limits of measurement accuracy. A representative reference lesion in liver segment VII/VII…	03/2024: Ulcer: Partially scab-covered ulcer base tissue with globular foreign bodies and surrounding ulcer tissue, as well as thrombosed vessels (see comment). Antrum: Antral mucosa with mild chronic, inactive (activity grade 0) so-called reactive (chemical, Type C) gastritis. No atrophy of glandular bodies. No evidence of Helicobacter pylori in Giemsa staining. Corpus: Corpus mucosa with mild c…	Carney-Stratakis syndrome Hepatically metastasized gastrointestinal stromal tumor (GIST) of the stomach ED 02/2018, due to chronic bleeding anemia Ki-67 approx. 10% Wild-type (quadruple negative) Status post open atypical gastric resection on 21.11.2018 Status post SIRT of the liver on 16.1.19; 12/23 Status post laparoscopically converted adrenalectomy of a right paraganglioma (26.03.2019) Curren…	patient wishes a resection	none	0	Adrenal-sparing resection and excision of the gastric ulcer	Final Consensus and Treatment Plan Further Characterization of the Left Adrenal/Extra-Adrenal Lesion Functional imaging (e.g., Ga-68 DOTATATE PET/CT or FDG-PET/CT) is advised to differentiate between a paraganglioma, GIST metastasis, or a non-functioning lesion. If imaging strongly suggests a paraganglioma and/or becomes symptomatic or shows growth, surgical resection can be reconsidered. Managem…	Final Consensus: Continue imatinib 400 mg/day with close monitoring for tolerance and progression. Defer adrenal gland resection unless symptomatic; prioritize systemic control. Repeat imaging in 3–4 months to assess ongoing response. Genetic counseling recommended due to early-onset presentation (age 21–25 at diagnosis) to evaluate for hereditary syndromes (e.g., Carney triad, SDH-deficient GIST…
32	66-70	6/25/24	male	6/1/24	no	therapy?	06/2024: No evidence of suspicious organ lesions. As far as can be assessed, no evidence of local recurrence. Suture material ventral to the left psoas muscle. Small solitary cholecystolithiasis without signs of cholestasis. Solitary nephrolithiasis on both sides, more pronounced on the right. No evidence of urinary obstruction. Most likely a hemorrhagic renal cyst at the lower right pole (sonogr…	no	no	06/2024 Endosono: Endosonographically, a submucosal mass measuring 1.5 cm in its largest diameter is observed at the angular fold towards the antrum. It has a mixed echogenicity but appears homogeneous. The mass originates from the lamina muscularis and is well-demarcated.	unknown	Arterial hypertension; Diabetes mellitus (Metformin therapy); Nephrolithiasis (kidney stones)	0	Endoscopic resection recommended as an excisional biopsy.	Final Consensus and Interdisciplinary Treatment Plan Plan: Diagnostic/Therapeutic Resection Surgical and endoscopic teams will jointly evaluate feasibility of a purely endoscopic resection (e.g., endoscopic submucosal dissection or full-thickness resection) versus laparoscopic wedge resection. Goal is complete R0 removal of the submucosal lesion while sparing gastric function as much as possible.…	Final Consensus (Interdisciplinary Plan): Confirm diagnosis: Perform endoscopic ultrasound-guided fine-needle biopsy (EUS-FNB) for histopathology (CD117, DOG1) and molecular profiling. Surgery: Proceed with laparoscopic wedge resection to achieve R0 margins, prioritizing organ preservation. Adjuvant therapy: None required unless high-risk features are identified post-resection. Follow-up: CT or M…
33	56-60	6/18/24	male	1/1/24	no	further procedures?	02/2024 PET CT: Only physiological tracer uptake detected in the brain, heart muscle, urinary tract, and kidneys. The CT scan from the head to the pelvis (performed for attenuation correction) shows no abnormalities in the included cervical structures within the given imaging technique. Normal contrast enhancement of the major cervical vessels, no significant vascular sclerosis.Homogeneous thyroi…	04/2024: Significant regression of the known mass located along the greater curvature of the stomach, distal to the gastroesophageal junction. Currently, assessment of the residual tumor is somewhat more difficult due to surgical clips and associated susceptibility artifacts. No interim evidence of newly delineated masses or unmasked distant metastases. The previously detected inhomogeneous signa…	06/2024: Multivisceral resection specimen including spleen, stomach, and diaphragm portion with a gastrointestinal stromal tumor (GIST) (ICD-O 8936/3), initially diagnosed under H/24/1888, originating apparently from the stomach. The tumor showed significant regression after Imatinib therapy, with a maximum size of 6.6 cm, extending into the gastric wall and adjacent adipose tissue. Early infiltr…	GIST (diagnosed externally in 01/2024) due to upper GI bleeding. 01/2024 endoscopy: In the cardia-fundus transition area, a 3 * 3 cm ballooned tumor is observed. Two ulcerations are present. An OTSC is in situ, located below the tumor. Incision of the tumor and biopsy sampling using a jumbo forceps (PE 1). Severe bleeding occurs. Initially, application of eight 16 mm clips and one 11 mm clip. The…	Maximal Therapy	none	0	Given the previous response to Imatinib, completion of perioperative therapy for an additional 3 years is recommended. Follow-up monitoring every three months.	Final Consensus and Treatment Plan No Further Surgical Intervention: The tumor board concurs that the complete (R0) resection has achieved our surgical goal. Postoperative recovery and standard surgical follow-up are advised. Adjuvant Imatinib Therapy: Dose: 400 mg daily. Duration: 36 months (3 years) as per German S3 guidelines and international consensus for high-risk GIST (tumor >5 cm). Monito…	Final Consensus: Surgical resection of the residual mass with intent for R0 margins. Adjuvant imatinib (400 mg/day) for 3 years, contingent on molecular confirmation of KIT/PDGFRA sensitivity. Postoperative monitoring per S3 guidelines: CT/MRI every 3–6 months for 5 years. Rationale: The tumor’s response to neoadjuvant therapy (presumed imatinib) and absence of metastasis support curative resecti…
34	51-55	6/18/24	male	11/1/23	hepatic	further procedures?	03/2024: Further regression of the hepatic lesion. The confluent masses in the left upper abdomen, with infiltration of the left kidney, spleen, and possibly the thoracic wall, remain size-stable compared to the previous examination	0	05/2024: Multivisceral resection with a previously pretreated mesenchymal tumor, consistent with a myxofibrosarcoma with infiltration of the kidney and spleen, as well as encasement of several vessels. In the gastric wall, another spindle-cell proliferation is detected, which morphologically differs from the large tumor. Therefore, additional staining is performed for a more precise classificatio…	High-grade fibromyxosarcoma, retroperitoneal, diagnosed 11/23 Manifestation: Hepatic (right liver lobe, 12.8 * 11.2 cm) with compression of the inferior vena cava (IVC) Retroperitoneal (12.7 *11.9 * 13.0 cm) Soft tissue mass (10.1 * 9.3 * 12.6 cm) with infiltration of the left kidney and spleen 05/2024: Clinical resection of all tumor manifestations (left retroperitoneal and liver metastasis) + r…	Maximal Therapy	none	1	follow-up	Final Consensus and Treatment Plan No Further Systemic Therapy The patient has received 6 cycles of anthracycline/ifosfamide as neoadjuvant therapy for the myxofibrosarcoma. With the R0 resection and no evidence of active disease, there is no current indication for additional chemotherapy. The small, low-risk gastric GIST does not require adjuvant imatinib. No Adjuvant Radiotherapy For a retroper…	Final Consensus: Surveillance strategy: Imaging: Abdominal/pelvic MRI + chest CT every 3 months for 2 years (aggressive retroperitoneal sarcoma), then gradually extend intervals. Annual EGD/US for GIST. Labs: Routine bloodwork, including LDH. Adjuvant therapy: No further treatment for GIST. For myxofibrosarcoma, due to prior metastases and high-grade histology, consider pazopanib (VEGFR inhibitor…
35	71-75	6/11/24	female	5/1/24	no	resection?	05/2024: Inhomogeneous, predominantly fatty-dense mass intragastrically, measuring approximately 5.5 * 3.5 * 5.5 cm, unclear dignity. Distal to this mass, there is another inhomogeneous structure, broad-based and adjacent to the gastric wall.Differential diagnosis (DD): Residual food, DD: Mass lesion. Multiple cystic lesions in the liver (bilobar) DD: Liver cysts, DD: Hemangioma. Gallbladder slud…	no	no	Suspected lipoma of the posterior gastric wall, differential diagnosis (DD): GIST 05/24: Melena ‚External upper GI endoscopy (EGD) detected an 8 cm mass in the gastric body. Two biopsies performed ‚ No evidence of malignancy	Maximal Therapy	Cystic lesions in the liver (bilobar) ‚Äì DD: Liver cysts, DD: Hemangioma; Gallbladder sludge; Angiomyolipoma (12 mm) in the left kidney; Sigmoid diverticulosis; Hepatic steatosis (fatty liver); Diabetes mellitus; Arterial hypertension	1	primary resection	Final Consensus and Proposed Plan “After interdisciplinary review: Surgical resection is indicated for both diagnosis and treatment. The lesion is large, has caused bleeding, and cannot be ruled out as malignant. The approach will likely be a laparoscopic wedge resection (or partial gastrectomy if needed) to ensure R0 margins. No neoadjuvant therapy is recommended, as we lack histologic proof of …	Final Consensus: Proceed with surgical resection: Laparoscopic/robotic wedge resection of the gastric mass for definitive diagnosis and treatment. Prioritize R0 margins and avoid tumor rupture. Intraoperative frozen section and comprehensive pathology: Confirm GIST diagnosis, assess mitotic index, and perform molecular profiling. Adjuvant therapy: Initiate imatinib if high-risk features are prese…
36	56-60	6/11/24	female	8/1/23	no	Watch and wait vs. Resection of recurrence GIST with poor location for endoscopic resection?	no	no	no	Gastrointestinal Stromal Tumor (GIST) of the Stomach Gastrointestinal stromal tumor of the stomach, diagnosed 08/2023, located at the cardia, measuring 1 cm DOG-1, CD117 positive Clinical Course: 01/2020: Open surgical full-thickness gastric resection with transverse suturing due to a submucosal schwannoma in the gastric body (Initially suspected as a low-malignant B-cell non-Hodgkin lymphoma) 01…	unknown	none	0	recurrent GIST tumor, indication for resection.	Moderator / Final Summary: “After reviewing the case, we have a 1 cm GIST at the gastric cardia, with a low-risk profile (previously low mitotic index, stable size over months). There is no evidence of metastasis. Endoscopic resection is considered difficult because of the tumor’s location in the cardia, and the patient already has undergone multiple gastric resections. According to the German S3…	Final Consensus: Watchful waiting with close surveillance is recommended, given the tumor’s stability, small size, and no evidence of metastasis. Immediate Next Steps: Obtain mitotic index and molecular profiling from prior biopsy/resection specimens. Schedule EUS + PET-CT in 3 months to reassess tumor size/metabolic activity. Intervention Threshold: Proceed with surgical resection (laparoscopic/…
37	76-80	6/4/24	male	10/1/23	no	further procedures?	no	10/2023: Soft tissue mass at the cranial border of the duodenum, progressively enlarging from 12 * 12 mm (2017) to 37 *25 mm. Exophytic growth with smooth margins. Most likely a duodenal mass (e.g., GIST, DD: other duodenal tumor). Solitary lymph node metastasis is unlikely due to stable PSA levels and absence of other lymphatic involvement. Biopsy via upper GI endoscopy (√ñGD) is recommended, pr…	05/2024: Segmental small bowel resection specimen with a spindle-cell tumor measuring up to 4.0 cm, without definable necrosis. No tumor breakthrough through the serosa. No evidence of hemangioinvasion, lymphangioinvasion, or perineural sheath infiltration. Complete resection with tumor-free margins. 2 mitoses/5 mm^2 detected. Findings are consistent with a GIST of the duodenum. To confirm the di…	Unclear mass in the duodenum External MRI: Differential diagnosis (DD): GIST Upper GI endoscopy (EGD) / Endoscopic ultrasound (GEUS): Edematous changes at the duodenal bulb outlet Histopathology: No conclusive findings Size-stable, hemorrhagic liver cyst in Segment VII/VIII 05.2024: Complete resection of the tumor along with the horizontal part of the duodenum, dissection along the uncinate proce…	unknown	Intermediate-risk prostate carcinoma, Gleason score 7a, initial PSA (iPSA) 6.87 ng/ml, diagnosed 08/2015.	1	Inclusion in semi-annual follow-up care.	Final Consensus “After reviewing the surgical, pathological, radiological, and oncological findings, we conclude that this is a low-risk duodenal GIST that has been completely resected (R0). No further surgical measures or adjuvant systemic therapy are indicated at this time. We recommend: Follow-up Imaging: Abdominal CT or MRI every 3–6 months for the first couple of years, thereafter yearly up …	Final Consensus: No adjuvant therapy recommended (low-risk AFIP criteria, R0 resection). Imaging surveillance: Abdominal/pelvic CT or MRI every 6 months for 5 years (per guideline follow-up protocols). Closer monitoring (3–6 months) for the indeterminate liver lesion to assess stability. Patient counseling: Emphasize adherence to follow-up and prompt reporting of new symptoms. Prostate cancer man…
38	71-75	6/4/24	male	2/1/24	no	further procedures?	03/2024: Round mass at the lesser curvature of the gastric body, differential diagnosis (DD): GIST. No evidence of distant metastases. Cystic lesion of the left thyroid lobe. Lung parenchyma unremarkable, no suspicious lesions. No suspicious retrosternal masses. No pathological mediastinal lymphadenopathy. Pronounced axillary lymph nodes bilaterally, with preserved hilum. Suspicious solid, rounde…	no	05/2024: In the first instance, the tumor appears to be a mesenchymal tumor of the gastric wall. However, for further differentiation (GIST? Smooth muscle tumor?), the necessary immunohistochemical analyses still need to be performed. A follow-up report will be provided as soon as possible. The tumor nodule was completely resected in toto. 1st Follow-up Report: As previously announced, additional…	"Endosonography 03/2024: Indication: GIST Stomach: 20 * 20 mm round lesion with echoarm-echohomogeneous parenchyma, Appears to originate from the muscularis propria (suggestive of GIST) Extends intra-abdominally from the gastric wall Fine-needle biopsy (FNB) performed No suspicious lymph nodes detected Elastography: Elastography was performed. Assessment: 20 *20 mm round lesion with echoarm-echoh…	unknown	Ocular myasthenia, diagnosed 03/2024, acetylcholine receptor antibodies negative; Clinical presentation: Diplopia, bilateral ptosis; Large axial hiatal hernia; Type II diabetes mellitus, insulin-dependent; Arterial hypertension; Status post right femur fracture (2023)	0	Semi-annual follow-up. If myasthenia does not improve, indication for thymectomy.	Final Consensus / Treatment Plan No Additional Adjuvant Therapy Given the small tumor size (3.1 cm), low mitotic index, and low risk of recurrence (~1.9%), routine adjuvant imatinib is not indicated. Follow-Up and Imaging Abdominal imaging (CT or MRI) plus chest imaging at 3–6 month intervals for the first 2–3 years, then spacing out according to guideline recommendations and patient risk profile…	Final Consensus: No adjuvant therapy is indicated for this low-risk GIST (S3 Guideline recommendation). Surveillance protocol: Abdominal imaging (CT or MRI) every 6–12 months for 5 years, then annually based on guidelines. Comorbidities: Optimize glycemic control and monitor myasthenia symptoms. Avoid medications that may worsen neuromuscular function. Patient education: Emphasize adherence to fo…
39	71-75	4/30/24	male	2/1/24	none known metastasis	primary resection?	03/2024: Round mass at the lesser curvature of the gastric body, differential diagnosis (DD): GIST. No evidence of distant metastases. Cystic lesion of the left thyroid lobe. Lung parenchyma unremarkable, no suspicious lesions. No suspicious retrosternal masses. No pathological mediastinal lymphadenopathy. Pronounced axillary lymph nodes bilaterally, with preserved hilum. Suspicious solid, rounde…	no	03/2024: Fine-needle biopsy (stomach) with blood components and spindle-cell proliferation. Immunohistochemically positive for CD34, CD117, DOG1. The findings are consistent with components of a gastrointestinal stromal tumor (GIST), based on clinical information.	03/2024: Fine-needle biopsy (stomach) with blood components and spindle-cell proliferation. Immunohistochemically positive for CD34, CD117, DOG1. The findings are consistent with components of a gastrointestinal stromal tumor (GIST), based on clinical information.	unknown	Ocular myasthenia, diagnosed 03/2024, acetylcholine receptor antibodies negative; Clinical presentation: Diplopia, bilateral ptosis; Large axial hiatal hernia; Type II diabetes mellitus, insulin-dependent; Arterial hypertension; Status post right femur fracture (2023)	0	primary resection	Final Consensus and Treatment Plan Moderator (Tumor Board Chair): “Based on the interdisciplinary discussion: Primary Surgery Proceed with laparoscopic or possibly open wedge resection of the GIST at the lesser curvature. Aim for clear (R0) margins. Address the large hiatal hernia if it affects surgical exposure or symptomatic repair is indicated. Pathology and Risk Assessment Perform a thorough …	Final Consensus: Surgery: Proceed with laparoscopic wedge resection of the gastric mass, aiming for R0 margins. Convert to open approach if technical challenges arise. Pathology: Confirm mitotic index and molecular profiling (KIT/PDGFRA) post-resection for risk stratification. Adjuvant Therapy: Initiate imatinib (400 mg/day) for 3 years if tumor is intermediate/high risk. Defer if low risk. Comor…
40	66-70	5/28/24	female	6/1/23	peritoneal, questionable liver	Please present the current images, continued tumor response despite recurrent pleural effusions and ascites?	nan	05/2024: Previous imaging: CT Abdomen 12/23. Significant ascites. Multiple peritoneal nodules with central T2 hyperintensity and thickened borders, which appear mostly size-regressive. Example: Left anterior abdominal wall (Series 5, Image 19/40), currently 28 mm short-axis diameter (previously 36 mm). Otherwise, comparable across different areas. Bone marrow signal reduction in T1-weighted imagi…	no	Peritoneally metastasized GIST of unclear origin, diagnosed 07/2023. DOG-1 positive, CD117 positive. Mutation analysis: c-KIT mutation: p.A502-Y503dup (Exon 9). 07.2023: Diagnostic laparoscopy with biopsy (initially suspected as a tumor of gynecological origin) CA 125 level: 227 kU/l Initiation of therapy with Imatinib 400 mg (1-0-1)	unknown	Arterial hypertension; Recurrent transfusion-dependent anemia; History of symptomatic hypoosmolar hyponatremia, Likely due to HCT (hydrochlorothiazide) in 08/2023, Minimum sodium level recorded: 110 mmol/l	1	Imaging shows stable findings Follow-up in 3 months	Final Consensus Interdisciplinary Treatment Plan: Therapy Continuation Maintain current Imatinib dose (400 mg/day) given partial response by imaging and no new metastatic lesions. Symptom Control Evaluate and manage pleural effusions/ascites as needed for symptomatic relief (e.g., paracentesis, thoracentesis). Obtain fluid cytology to confirm malignant origin if needed. Follow-Up Imaging Next ima…	Final Consensus: Increase imatinib to 800 mg/day with close electrolyte monitoring. Perform therapeutic paracentesis/thoracentesis for symptom relief and diagnostic clarification. Schedule PET-CT to assess metabolic response. Monitor CA-125 and CBC/electrolytes weekly for 4 weeks. If ascites/effusions persist or progress after 4 weeks, transition to sunitinib 37.5 mg/day (4 weeks on/2 weeks off).…
41	61-65	5/28/24	male	8/1/23	none known metastasis	further procedures?	04/2024: Comparison with January 2024. Additionally, an MRI of the liver from April 2024 is available. No free air or fluid. Unchanged appearance of small hypodense lesions in the left liver lobe. No new density deviations in the liver parenchyma. Mild cholecystolithiasis. Mild intrahepatic cholestasis. Spleen is normal in size and shows homogeneous contrast enhancement. Adrenal glands appear del…	04/2024: Comparison was made with the CT from 01.2024. No significant infiltrative signal alterations in the examined lung sections. No pleural effusion. Single T2 hyperintense, T1 hypointense, non-contrast-enhancing liver lesion (up to 8 mm) in the left liver lobe. Otherwise, smooth-contoured, normal-sized liver in orthotopic position with regular internal structure. No metastasis-suspecting sig…	05/2024: Intestinal wall resection specimen with a 4.8 cm lesion consisting of a proliferation of densely packed, spindle-shaped tumor cells with mild to moderate pleomorphism, Findings consistent with a clinically known GIST. Following prior therapy, the tumor remains predominantly viable, with regressive changes accounting for less than 5% of the total tumor mass. Main tumor mass located within…	Status post biopsy, staging, and initiation of Imatinib therapy (08/23). Pathology 08/2023: In the present tissue, clear evidence of an activating KIT mutation was detected: KIT:p.Gln556_Val560delGlnTrpLysValVal (NM_000222.2) This mutation is TKI-sensitive. Additionally, a deleterious BRCA2 mutation was detected: BRCA2:p.Phe1182 (NM_000059.3). Currently: Partial response (PR) with acceptable tole…	unknown	none	0	Continuation of Imatinib therapy for a total of 36 months	Final Consensus and Treatment Plan Current Status Resection: R0 margin achieved on transanal surgery. Pathology: Viable GIST with only 5% regressive changes, KIT exon 11 mutation, consistent with high/intermediate risk given rectal location and size (~5 cm). Imaging: No metastatic disease; stable benign-appearing liver cysts. Adjuvant Treatment Continue Imatinib (400 mg daily) postoperatively for…	Final Consensus: Treatment Plan: Continue adjuvant imatinib 400 mg/day for 3 years to reduce recurrence risk. Schedule ileostomy reversal after confirming stable disease post-resection. Follow-up: Imaging (CT/MRI) every 6 months for 5 years, with annual BRCA2 screening for familial counseling. Rationale: S3 guideline recommends adjuvant imatinib for intermediate/high-risk resected GIST (grade A e…
42	51-55	6/21/24	male	2/1/24	no	adjuavnt therapy vs. Follow-up?	04/2024 PET/CT: No previous scans from our department available for comparison. Homogeneous tracer uptake in the liver (SUVmax 15.2) and spleen (SUVmax 35.3). Increased tracer uptake observed in the following locations: Focal uptake in the right parotid gland (SUVmax 7.2). Focal uptake in a small bowel loop in the left upper abdomen, ventral to the left kidney (SUVmax 17.7). Bifocal uptake in the…	no	04/2024: Segmental small bowel resection specimen with a spindle-cell lesion in the subserosal soft tissue, measuring up to 3.5 cm in diameter.Mild nuclear pleomorphism without necrosis. 2 mitoses per 20 HPF.No evidence of hemangioinvasion, lymphangioinvasion, or perineural sheath infiltration. Complete resection with tumor-free margins.Findings suggest a GIST; further immunohistochemical analysi…	04/2024: Jejunal segment resection and side-to-side (SS) stapler anastomosis Medical History: 12/2023: Due to abnormal blood glucose levels, an MRI of the abdomen was performed to assess a suspected pancreatic neoplasm (NPL), initiated via primary physician. 02/2024: MRI abdomen: 3.2 * 2.6 cm well-defined, contrast-enhancing mass in the duodenal region. Other organs unremarkable.	Maximal Therapy	Status post laparoscopic sigmoid resection due to diverticulitis; Status post open appendectomy; Status post stroke (apoplexy) in 2015; Currently taking Clopidogrel	1	Semi-annual follow-up with MRI.	Final Consensus Chair (Surgical Oncologist) Summarizing: “Thank you, colleagues. We have a small (3.5 cm), low-mitotic (2/20 HPF), R0-resected GIST in the jejunum, no tumor rupture, AFIP Category 2 (risk ~4.3%), molecularly wild-type for c-KIT and PDGFRA. According to the German S3 guideline for soft tissue sarcomas/GIST, and supported by the available studies, this profile fits a low-risk scenar…	Final Consensus: Further Workup: Perform EUS or biopsy of pancreatic lesions to rule out secondary pathology. Adjuvant Therapy: No clear guideline indication for imatinib in AFIP Category 2 wild-type GIST. Given the low mitotic count, R0 resection, and patient’s clopidogrel use, we recommend active surveillance with abdominal MRI/CT every 3–6 months initially. Patient Counseling: Discuss the bord…
43	51-55	2/26/24	male	2/1/24	no	surgery or DOTATOC PET?	no	02/2024: High suspicion of a neuroendocrine nodule in the duodenojejunal loop, peritoneally well-defined, with diffusion restriction and significant contrast enhancement. If clinically suspected, a DOTATOC PET scan could be performed to rule out multifocality.	no	12/2023: Due to abnormal blood glucose levels, an MRI of the abdomen was performed to assess a suspected pancreatic neoplasm (NPL), initiated via primary physician. 02/2024: MRI abdomen: 3.2 * 2.6 cm well-defined, contrast-enhancing mass in the duodenal region. Other organs unremarkable.	Maximal Therapy	Status post laparoscopic sigmoid resection due to diverticulitis; Status post open appendectomy; Status post stroke (apoplexy) in 2015;Currently taking Clopidogrel	1	primary resection	Final Consensus DOTATOC PET We recommend DOTATOC PET as the next step to evaluate for multifocal disease or occult metastases. Surgical Resection If the DOTATOC PET confirms a solitary lesion without additional suspicious foci, proceed to surgical resection with curative intent. Perioperative management must address the patient’s stroke history and Clopidogrel use (possible bridging and risk–bene…	Final Consensus: Diagnostic Clarification: Perform an endoscopic biopsy to confirm histology (GIST vs. NET). Imaging: If biopsy confirms NET, proceed with DOTATOC PET/CT to evaluate multifocality. If GIST, omit DOTATOC PET. Surgical Planning: GIST: Schedule open/laparoscopic resection after Clopidogrel discontinuation (5–7 days pre-op, per cardiology). NET: If DOTATOC PET confirms localized disea…
44	71-75	5/21/24	female	3/1/19	questionable liver	Please provide a critical assessment of the cystic liver changes. Are there any significant changes compared to previous findings?	05/2024: Multiple liver cysts, some of which are partially thickened and slightly increasing in size over the medium term. A 10 mm liver cyst in segment 4A has changed in morphology and density, most likely representing a thickened/protein-rich cyst. Due to the morphological change, a solitary liver metastasis is relatively unlikely but cannot be completely ruled out methodologically. Sonographic…	no	no	Gastrointestinal Stromal Tumor (GIST) of the Stomach, Diagnosed 03/2019 Tumor size: 7.3 * 6 cm; Markers: DOG-1, CD117 positive; Mitotic rate: Not countable; Mutation analysis: KIT Exon 11 c.1669_1677del; p.W557_V559del Imatinib therapy (400 mg/day) since 04/2019; laparoscopic subtotal gastrectomy and Roux-Y reconstruction 04.2020	unknown	Anemia ‚Üí Iron supplementation with Ferrosanol; Diabetes mellitus type II; Liver cysts ‚ DD: Cystically altered liver metastases of GIST (04/2019: Suspected newly developed metastasis in segment 4a); Gallbladder stone; Kidney cysts	0	Imaging suggests a rather benign finding at the liver margin. Follow-up in 4–6 months, alternatively supplemented by Primovist MRI.	The panel agrees that the current liver findings most likely represent benign, protein-rich cysts rather than metastatic disease. When compared to older scans, the changes are subtle and not definitively suspicious for malignant progression. In compliance with the German S3 guideline for soft tissue sarcomas/GIST, we recommend further characterization through an ultrasound examination. If doubt r…	Final Consensus: Perform MRI with hepatocyte-specific contrast to further characterize the segment 4A liver lesion. If MRI remains inconclusive, ultrasound-guided biopsy may be considered. Continue imatinib 400 mg/day pending results, as no definitive progression is confirmed. If metastasis is confirmed: Imatinib dose escalation or switch to sunitinib (per toxicity profile). Evaluate local therap…
45	51-55	5/14/24	female	4/1/24	no	further procedures?	04/2024: No evidence of lung parenchymal changes. No malignancy-suspect masses or nodules. No infectious focus. Most likely an unspecific sclerosis (6 mm) of the 5th right rib, e.g., a compact bone island. Unclear mass (1.7 * 1.6 cm) on the ventral gastric wall at the level of the corpus. No signs of growth into the lumen or infiltration of the surrounding fat tissue. Histological evaluation reco…	no	05/2024: GIST of the Stomach: 2.5 cm mesenchymal tumor, bounded by serosa and smooth muscle tissue. The lesion has been completely excised. Further investigations will be conducted, with a follow-up report to follow. Follow-up Report (05/2024): Immunohistochemistry: Tests performed: Desmin, Actin, DOG1, HH3, CD117 Findings: Tumor cells co-express DOG1 and CD117. No expression of Actin or Desmin. …	As part of an upper GI endoscopy (√ñGD) 04.2024, performed for the evaluation of chronic cough and dysphagia, a submucosal lesion was detected in the gastric body. 04.2024: Endoscopic ultrasound (GEUS) in-house: Paragastric, echo-poor, echocomplex lesion in the gastric body Separate vascularization observed Originating from the muscularis propria Well-demarcated from surrounding tissues Size: 2 *…	Maximal Therapy	Obstructive sleep apnea syndrome (OSAS) with nocturnal CPAP therapy.	0	follow-up	Final Consensus Decision and Rationale The lesion was fully resected (R0), and the tumor is categorized as low risk (Miettinen risk ~1.9%). The PDGFRA D842V mutation confers resistance to first-line adjuvant treatment with imatinib. Given the low risk of recurrence and the resistance profile, no adjuvant therapy is indicated. Follow-up imaging (CT or MRI of the abdomen/pelvis) should be performed…	Final Consensus: No adjuvant systemic therapy indicated (low risk, PDGFRA exon 18 mutation). Surveillance protocol: Imaging: Annual abdominal CT/MRI (per guideline 10.1.5 for low-risk GISTs). Endoscopy: Biannual EUS for 3–5 years to assess local recurrence. Patient counseling: Emphasize adherence to follow-up and CPAP therapy for OSAS. Rationale: The S3 guideline stratifies adjuvant therapy by tu…
46	51-55	4/23/24	female	4/1/24	no	further diagnostics or therapy?	04/2024: No evidence of lung parenchymal changes. No malignancy-suspect masses or nodules. No infectious focus. Most likely an unspecific sclerosis (6 mm) of the 5th right rib, e.g., a compact bone island. Unclear mass (1.7 * 1.6 cm) on the ventral gastric wall at the level of the corpus. No signs of growth into the lumen or infiltration of the surrounding fat tissue. Histological evaluation reco…	no	no	As part of an upper GI endoscopy (√ñGD) 04.2024, performed for the evaluation of chronic cough and dysphagia, a submucosal lesion was detected in the gastric body. 04.2024: Endoscopic ultrasound (GEUS) in-house: Paragastric, echo-poor, echocomplex lesion in the gastric body Separate vascularization observed Originating from the muscularis propria Well-demarcated from surrounding tissues Size: 2 *…	Maximal Therapy. Patient wished surgery.	Obstructive sleep apnea syndrome (OSAS) with nocturnal CPAP therapy.	0	Plan for minimally invasive resection. Alternatively, watch-and-wait approach is possible.	Final Consensus Further Diagnostics or Therapy? The interdisciplinary consensus is that the lesion is highly suspicious for a small, localized GIST. Because of its size (2 cm), lack of metastases, and favorable location, it is amenable to primary surgical resection without the need for preoperative biopsy. Therapeutic Plan: A laparoscopic wedge resection of the gastric lesion is advised. This wil…	Final Consensus: Diagnostics: Proceed with EUS-guided FNB to confirm GIST and molecular profiling (KIT/PDGFRA). Surgery: Laparoscopic wedge resection with R0 margins, prioritizing organ preservation. Postoperative Planning: If pathology confirms high-risk GIST (based on mitotic index ≥5/50 HPF or tumor rupture), initiate adjuvant imatinib. For low-risk GIST, observe with regular imaging (CT/MRI e…
47	51-55	5/7/24	female	11/1/23	no	Therapeutic alternative in case of severe intolerance to Imatinib.	no	no	no	1) Perforated Gastrointestinal Stromal Tumor (GIST), Diagnosed 11/2023. Location: Gastric wall, fundus. Tumor size: 4 cm (EUS), resected specimen combined: 10 cm. Diaphragmatic infiltration with incomplete resection. 28 mitoses per 50 HPF. Grading: High-grade (due to perforation into the abdominal cavity and partial resection). Molecular pathology: Exon 11 mutation p.Trp557_Glu561del (c.1669_1683…	unknown	Arterial hypertension; Bronchial asthma; Coronary artery disease (CAD), status post myocardial infarction and stenting (2018); Nicotine abuse	0	In case of intolerance to the primary therapy with Imatinib, a trial therapy with Nilotinib is recommended.	Final Consensus and Interdisciplinary Treatment Plan Re-Evaluate Resectability: If postoperative imaging identifies a localized residue on the diaphragm, we will consider a surgical second look to achieve R0 if feasible. This could reduce the need for prolonged TKI therapy. Addressing Imatinib Intolerance: Optimize Supportive Measures: Intensify treatment for diarrhea (e.g., loperamide, dose sche…	Final Consensus: Interdisciplinary Treatment Plan Discontinue imatinib due to intolerable side effects. Initiate sunitinib 37.5 mg/day (continuous dosing) with close cardiac monitoring (ECG, BP checks weekly initially). Rationale: Exon 11 mutations respond to sunitinib; limited evidence supports off-label adjuvant use. Prophylactic management: Antihypertensives, electrolyte repletion, and hydrati…
48	61-65	5/7/24	male	8/1/23	none known metastasis	Planning resection in case of good partial response (PR)?	04/2024: Comparison with January 2024. Additionally, an MRI of the liver from April 2024 is available. No free air or fluid. Unchanged appearance of small hypodense lesions in the left liver lobe. No new density deviations in the liver parenchyma. Mild cholecystolithiasis. Mild intrahepatic cholestasis. Spleen is normal in size and shows homogeneous contrast enhancement. Adrenal glands appear del…	04/2024: Comparison was made with the CT from 01.2024. No significant infiltrative signal alterations in the examined lung sections. No pleural effusion. Single T2 hyperintense, T1 hypointense, non-contrast-enhancing liver lesion (up to 8 mm) in the left liver lobe. Otherwise, smooth-contoured, normal-sized liver in orthotopic position with regular internal structure. No metastasis-suspecting sig…	no	Status post biopsy, staging, and initiation of Imatinib therapy (08/23). Pathology 08/2023: In the present tissue, clear evidence of an activating KIT mutation was detected: KIT:p.Gln556_Val560delGlnTrpLysValVal (NM_000222.2) This mutation is TKI-sensitive. Additionally, a deleterious BRCA2 mutation was detected: BRCA2:p.Phe1182 (NM_000059.3). Currently: Partial response (PR) with acceptable tole…	unknown	none	0	In the long-term course, a tumor response is observed. Tumor resection (transanal/endoscopic resection) recommended.	Final Consensus and Treatment Plan Interdisciplinary Conclusion: The patient has shown a favorable response to neoadjuvant imatinib. In line with the German S3 Guideline and evidence on rectal GISTs, proceeding with surgical resection is appropriate to achieve potential cure. Planned Procedure: Transanal full-thickness excision with the aim of R0 resection and organ preservation. A protective sto…	Final Consensus: Proceed with curative-intent surgical resection of the rectal tumor, prioritizing R0 margins. Adjuvant radiotherapy should follow if margins are positive or if high-grade histology is confirmed. Systemic therapy is reserved for metastatic progression or high-risk features post-surgery. Close post-operative monitoring per S3 guideline follow-up protocols (section 8.1) is advised. …
49	56-60	4/23/24	female	6/1/20	Right ovary	In case of a feeling of fullness, gastroscopy reveals an endoscopically impassable duodenal narrowing, suspected duodenal stenosis. Radiological correlation?	01/2024:The previously described linear structure in the right small pelvis, extending to the left rectus abdominis muscle, is primarily consistent with a scar plate that transitions into excessive fibrosis at the inguinal ligament, following previous mesh implantation and hernia surgery. No evidence of a metastasis-suspect mass in the small pelvis.	03/2024: Questionable wall thickening at the transition from the descending part (Pars descendens) to the horizontal part (Pars horizontalis) of the duodenum. For further clarification and a detailed assessment of the remaining intestine, we recommend an MRI Sellink examination.	no	Peritoneally Metastasized GIST of the Ileum (Diagnosed 06/2020) Located ~30 cm proximal to the ileocecal valve Ovarian metastasis 06/2020: Laparoscopic small bowel resection and resection of a metastasis in the right ovary Pathology: CD117+, DOG1+, CD34+ 8 mitoses/50 HPFs Tumor size: 4.3 cm KIT mutation: A502-Y503dup (Exon 9) Since 07/2020: Therapy with Imatinib 800 mg/day	unknown	05/2022: Left inguinal hernia Open surgical repair with preperitoneal mesh Resection of a suspicious lymph node (no tumor detected)	0	Re-staging with MRI Sellink recommended after 3 months. Gastroscopy recommended in case of recurrent symptoms.	Final Consensus and Treatment Plan Radiological Clarification: Perform the recommended MRI Sellink to evaluate the duodenal stenosis thoroughly, identify any transmural involvement, and assess the small intestine more precisely. Surgical Consideration: If the MRI confirms a localized GIST-related duodenal lesion that is surgically resectable (and the patient’s condition allows), an operative appr…	Final Consensus: Imaging: Proceed with MRI Sellink and PET-CT to assess for metabolically active disease. Biopsy: Obtain a biopsy of the duodenal lesion for histopathology and molecular profiling (e.g., NGS for secondary KIT mutations). Medical Therapy: If progression is confirmed, transition to sunitinib 37.5 mg/day (4 weeks on/2 weeks off) as per S3 guidelines. Monitor for side effects (e.g., h…
50	61-65	3/26/24	male	12/1/04	liver, peritoneal	Please present the current images. What are the options for surgical, local, or medical therapy?	03/2024: Compared to the previous examination from 01.2024, progression of findings is observed, now with pronounced ascites and progression of peritoneal masses. Mild progression of ascites. Progression of peritoneal lesions. Size regression of the irradiated metastasis in the area of the right inguinal hernia.Size regression of liver metastases. 01/2024: Status post GIST of the duodenum with lo…	no	no	Hepatic and Peritoneal Metastasized GIST of the Small Intestine. 2017 molecular pathology: Diagnosis of Exon 9 p.Y503-F504 mutation. Oncological Course: Gastrointestinal Stromal Tumor (GIST) of the Small Intestine - Intermediate Risk 12/2004: Initial diagnosis 12/2004: Segmental small bowel resection (St. Josef Hospital HD) 02/2005: Start of adjuvant therapy trial with Glivec (Imatinib) Side effe…	max	11/2021: E. coli sepsis (3MRGN) with hypotension and syncope due to pneumonia and suspected urinary tract infection. Elevated troponin (TNI) Acute coronary syndrome ruled out Atypical infiltrate in the left upper lung lobe Spontaneous penile hematoma while on anticoagulation with Eliquis 2.5 mg, DD: Possibly trauma-related 11/2017: Cholecystectomy due to acute cholecystitis 01/2021: Left calf thr…	1	Restart Imatinib 800 mg due to strong treatment preference by the patient; alternatively, best supportive care (BSC).	Final Consensus and Treatment Plan Imaging The current CT shows mixed response: partial remission in liver and irradiated lesion, but peritoneal progression. Ascites is present. No further dedicated MRI is strictly required unless clinical suspicion arises for bowel infiltration or other complications. Surgical/Local Approaches No major cytoreductive surgery is indicated because of diffuse perito…	Final Consensus: Treatment Plan: Switch to avapritinib 300 mg daily (considering potential activity in KIT exon 9 mutations and guideline emphasis on mutation-guided therapy). Biopsy peritoneal lesions to reassess mutation status and confirm resistance mechanisms. Palliative care referral for ascites management and supportive measures. Enroll in clinical trials for advanced GIST if avapritinib fa…
51	76-80	3/26/24	female	3/1/24	none	follow-up?	no	no	03/2024: 1. A 6.5 cm spindle-cell mesenchymal tumor of the gastric wall Small necrotic areas and 5 mitoses per 5 mm^2. Further immunohistochemical investigations will be conducted. A follow-up report will follow. Follow-up Report (03.2024): Immunohistochemistry: CD117: Positive; DOG1: Positive; Istone??? Final Assessment: A 6.5 cm fully excised gastrointestinal tumor with focal necroses and <5 mi…	Paragastric GIST Oval mass lesions with a maximum diameter of 52 mm Endosonographic Biopsy Performed Histology: The histomorphological findings, in conjunction with the immunohistochemical profile, are consistent with components of a Gastrointestinal Stromal Tumor (GIST). ICD-O: 8936/3 (Gastrointestinal Stromal Tumor). No additional mutations or copy number variations were detected in any of the …	Maximal Therapy	none	0	No adjuvant therapy.	Final Consensus Risk Stratification and Adjuvant Therapy With an R0-resected 6.5 cm gastric GIST and a mitotic count below 5/5 mm^2, the estimated recurrence risk is around 3–5%. Guidelines generally do not recommend routine adjuvant imatinib at this low–moderate risk level. The patient, however, desires “maximal therapy.” The team should therefore engage in shared decision-making: explain that t…	Final Consensus Adjuvant Therapy: Imatinib 400 mg/day ×3 years with regular toxicity monitoring. Imaging Follow-Up: Contrast-enhanced CT/MRI every 6 months ×5 years, then annually until year 10. Clinical Evaluation: Assess symptoms, physical exam, and lab parameters every 3–6 months. Patient Education: Emphasize medication adherence and prompt reporting of new symptoms (e.g., abdominal pain, weig…
52	61-65	3/19/24	female	11/1/00	liver, peritoneal	Suspicion of 2 new tumor manifestations in the left lower abdomen.Please present imaging, including follow-up scans, for assessment. Planning of further therapy.	no	MRI, Abdomen (whole), native + contrast-enhanced (i.v.), 02.2024: Status post resection of interaortocaval lymph node metastasis Atypical liver wedge resection- Resection of RCC (renal cell carcinoma) at the right kidney upper pole. Progressive metastasis left lateral to the uterus. Largely unchanged small liver metastases. MRI, Liver, native, 02.2024: Status post resection of interaortocaval lym…	no	1988: Resection of a mass in the greater omentum, histologically diagnosed as a neurinoma Status post resection of multiple intra-abdominal lesions (macroscopically R0) 11/2000: Histological diagnosis of GIST 09/2004: Diagnosis of liver metastases, resection of multiple abdominal and liver lesions From 10/2004: Therapy with Glivec (Imatinib) 400 mg/day 10/2005: Adhesiolysis and resection of multi…	unknown	09/2004: Hemithyroidectomy due to goiter (right side), 1990: Resection of a teratoma in the sacral region, 1995: Resection of an abdominal wall fibroma, 2010: Excision of a nevus naevocellularis on the neck, 2012: Malignant melanoma (pT1R0) right abdominal region, 2014: Strabismus surgery (left eye), 2020: Thoracic vertebra fracture (BWK) due to skiing accident, 2020: Hemorrhagic pancolitis	0	Plan resection of the two new lesions. Plan ureteral stent placement.	Final Consensus and Proposed Treatment Plan Imaging Conclusion The two new lesions in the left lower abdomen represent progressive peritoneal metastases. Liver metastases remain stable in size and number. This is classified as progressive disease under the current 800 mg imatinib therapy. Interdisciplinary Decision The team agrees that the patient’s GIST is now showing signs of secondary resistan…	Final Consensus: Systemic Therapy: Transition to Sunitinib 50 mg/day (4/2 schedule) for progressive pelvic metastasis. Reevaluate response via MRI in 8–12 weeks. Local Therapy: If pelvic lesion remains unresectable after Sunitinib, consider image-guided ablation (e.g., radiofrequency) for symptomatic/local control. Surgical Option: Delay surgery unless Sunitinib achieves significant tumor shrinka…
53	41-45	3/19/24	female	2/1/24	none	follow-up?	02/2024: Unremarkable esophagus. At the junction of the gastric body (corpus) and antrum, on the greater curvature/anterior wall, a 2-3 cm submucosal tumor with central erosion is present. Macroscopically highly suspicious for GIST. Unremarkable duodenum.	no	03/2024: Gastrointestinal Stromal Tumor (GIST) of the Small Intestine (ICD-O: 8936/3 Gastrointestinal Stromal Tumour) Tumor Stage: pT2, L0, V0, Pn0 Tumor Grading: Low mitotic rate (<6/50 HPFs) Resection Status: R0 (complete tumor resection) Molecular Pathology Report (03.2024) Material: 4661/24_3 Clinical Information: Diagnosis: GIST Location: Not specified Findings: Locus Gene/Transcript Exon Mu…	Diagnosis (ED) due to microcytic anemia (minimum Hb 5.1 g/dl).02/2024: Well-defined mass (2.6 * 2.3 cm) on the anterior wall of the gastric antrum. Differential diagnosis suggests possible GIST. No evidence of organ-infiltrating growth. No signs of lymphatic or hematogenous metastasis in case of malignancy. Laparoscopic atypical gastric resection (03/2024).	unknown	2007: Thyroid carcinoma, complete thyroidectomy, status post 2x radioiodine therapy.	0	Structured follow-up	Final Consensus No adjuvant therapy Based on the German S3 Guideline for Soft Tissue Sarcomas (section on GIST), this GIST is low-risk due to its small size (< 5 cm), low mitotic index, and gastric site. The PDGFRA D842V mutation is inherently resistant to standard TKIs (e.g., imatinib), so even if higher-risk features were present, the usual adjuvant imatinib approach would not be effective. Fol…	Final Consensus Treatment Plan: Surveillance Protocol: Imaging: Contrast-enhanced CT/MRI every 6 months ×5 years (modified from standard low-risk follow-up due to D842V mutation). Endoscopy: Annual gastroscopy for 5 years. Laboratory Monitoring: CBC every 3 months (monitor anemia). TSH/free T4 biannually (thyroid cancer history). Therapeutic Strategy: No adjuvant therapy currently. Document palli…
54	41-45	3/5/24	female	2/1/24	none	primary resection?	02/2024: Unremarkable esophagus. At the junction of the gastric body (corpus) and antrum, on the greater curvature/anterior wall, a 2-3 cm submucosal tumor with central erosion is present. Macroscopically highly suspicious for GIST. Unremarkable duodenum.	no	no	Diagnosis (ED) due to microcytic anemia (minimum Hb 5.1 g/dl).02/2024: Well-defined mass (2.6 * 2.3 cm) on the anteriorwall of the gastric antrum. Differential diagnosis suggests possible GIST. No evidence of organ-infiltrating growth. No signs of lymphatic or hematogenous metastasis in case of malignancy.	unknown	2007: Thyroid carcinoma, complete thyroidectomy, status post 2x radioiodine therapy.	0	primary resection	Final Consensus Interdisciplinary Plan Surgery Proceed with primary surgical resection. A laparoscopic wedge resection is appropriate, aiming for R0 margins while preserving normal stomach anatomy. No neoadjuvant therapy is indicated because this is a relatively small, clearly resectable lesion without metastasis or extensive infiltration. Pathology Perform comprehensive histopathology including …	Final Consensus: Proceed with laparoscopic wedge resection to achieve R0 margins. Intraoperative frozen section to confirm clear margins. Post-resection: Full histopathological and molecular profiling (KIT/PDGFRA). Adjuvant imatinib (400 mg/day) for 3 years only if high-risk features are identified (e.g., mitotic index >5/5 mm²). Follow-up per S3 guidelines: Abdominal/pelvic CT every 3–6 months f…
55	71-75	3/19/24	male	12/1/23	none	Discussion of further procedure in the context of formally Rx resection.	no	no	12/2023: Gastric full-thickness resection specimen with a gastrointestinal stromal tumor (GIST) measuring a maximum of 4.6 cm, classified as risk group 2 according to AFIP. Tumor extensions reach directly up to the specimen surface without penetrating it (formal RX situation). Tumor Classification: TNM (8th Edition): pT2, pNX, L0, V0, Pn0. R-Classification (local): RX	Gastrointestinal Stromal Tumor (GIST) of the Stomach - Diagnosed 12/2023. Location: Stomach. Maximum Tumor Size: 4.6 cm. Mitotic Rate: <5 mitoses/5 mm^2 Resection Status: Formally Rx (small focal extension to the inked margin). Clinically and surgically considered R0. Risk Classification: Very low risk according to Miettinen and Lasota. Risk group 2 according to AFIP. Oncological Course: 12/2023:…	unknown	Diabetes mellitus type 2, Obesity, Hyperlipoproteinemia (HLP), Arterial hypertension (aHT)	0	We recommend follow-up care, as a meaningful re-resection is technically not feasible. Additionally, the tumor presents a low risk and no tumor rupture. No indication for adjuvant therapy.	"Final Consensus: “Given the tumor’s low-risk features (small size, low mitotic index) and the lack of metastatic disease, our interdisciplinary board concludes that no further surgery or adjuvant therapy is necessary at present. A confirmatory imaging study (CT or MRI) should be done to rule out any residual tumor. If confirmed disease-free, the patient will enter a structured follow-up program …	Final Consensus Plan Risk Stratification: Re-evaluate using Miettinen criteria (gastric GIST, 4.6 cm, >5 mitoses/5 mm² likely indicates moderate risk; pathological confirmation required). Targeted Therapy: If moderate risk is confirmed: Imatinib 400 mg/day for 3 years with monitoring of glucose, renal/hepatic function, and cardiac status. Imaging Follow-up: Baseline contrast CT/MRI at 3 months po…
56	51-55	2/27/24	male	1/1/24	no	Yesterday, PET-CT performed to assess response to Imatinib therapy and to plan further staging/therapy.	02/2024 PET CT: Only physiological tracer uptake detected in the brain, heart muscle, urinary tract, and kidneys. The CT scan from the head to the pelvis (performed for attenuation correction) shows no abnormalities in the included cervical structures within the given imaging technique. Normal contrast enhancement of the major cervical vessels, no significant vascular sclerosis. Homogeneous thyro…	no	no	GIST (diagnosed externally in 01/2024) due to upper GI bleeding. 01/2024 endoscopy: In the cardia-fundus transition area, a 3 √ó 3 cm ballooned tumor is observed. Two ulcerations are present. An OTSC is in situ, located below the tumor. Incision of the tumor and biopsy sampling using a jumbo forceps. Severe bleeding occurs. Initially, application of eight 16 mm clips and one 11 mm clip. The tumor…	Maximal Therapy	none	0	Imaging shows a regressive finding. Continuation of therapy with Imatinib 400 mg/day.	Final Consensus Interdisciplinary Plan: Continue neoadjuvant imatinib (400 mg/day) for approximately 3–4 more months (total ~6 months of preoperative therapy). Re-stage with imaging (contrast-enhanced CT or MRI) at that time to confirm persistent response. If still resectable (and ideally smaller), proceed with surgical resection (likely wedge resection/partial gastrectomy near the fundus) to ach…	Final Consensus: Continue imatinib 400 mg/day for 3–6 additional months to optimize tumor reduction. Repeat imaging in 3 months to reassess surgical timing. Proceed with resection (partial gastrectomy ± splenectomy) once maximal response is achieved, prioritizing R0 margins. Postoperatively, initiate adjuvant imatinib for 3 years (per S3 guidelines for localized GIST). Monitor for mutations (e.g.…
57	51-55	2/20/24	female	4/1/23	questionable liver	adjuvant therapy?	no	no	The histomorphological findings are consistent with a large abdominal gastrointestinal stromal tumor (GIST), previously confirmed by molecular biology, in a post-neoadjuvant therapy setting. ICD-O: 8936/3 (Gastrointestinal Stromal Tumor) Tumor Stage: ypT4, L0, V0, Pn0 Resection Status: RX Regression Grading: Regressive tissue changes account for approximately 30% of the tumor section areas. Molec…	Gastrointestinal Stromal Tumor (GIST) - Initially Involving the Entire Abdomen (Diagnosed 04/2023) EXON 9 Mutation Current Status: 02.2024: Resection of ulcerated metastases and extensive abdominal debulking (>95% of tumor manifestations), including: Appendectomy, Peritonectomy, Partial bladder resection (sutured), Omentectomy. Oncological Course: 04/2023: Diagnosis of peritoneal tumor mass 04/20…	Maximal Therapy	none	2	We recommend lifelong Imatinib therapy (800 mg). Quarterly follow-up. We also recommend a repeat mutation analysis.	Final Consensus Interdisciplinary Plan: Continue Sunitinib Because the GIST is high-risk (ypT4) and was not fully resectable (Rx status), and the tumor already failed high-dose imatinib, ongoing sunitinib is the appropriate systemic therapy. This is effectively a continuation of palliative/secondary targeted therapy, not a conventional, time-limited “adjuvant” course. Monitor closely for sunitini…	Final Consensus: Continue sunitinib at a reduced dose (37.5 mg/day continuous) to balance efficacy and tolerability (ECOG 2). Add ripretinib (150 mg daily) as per guideline recommendations for post-sunitinib progression. Imaging urgency: Schedule contrast-enhanced CT abdomen/pelvis to assess residual disease and metastatic burden. Palliative care integration: Address nutritional support and quali…
58	61-65	2/13/24	male	1/1/24	none	further procedures?	12/2023: No evidence of free air or free fluid. Multiple hypodense structures in the liver, with the largest measuring just under 2 cm, most likely corresponding to a renal cyst; others are too small to characterize. Up to 3 cm inhomogeneous hyperdense mass in the uncinate process of the pancreas. Mesenteric lymph node involvement with rounded, non-pathologically enlarged lymph nodes. Distended u…	12/2023: The hypervascularized mass in the uncinate process is highly suggestive of a neuroendocrine tumor.In addition to liver cysts, some hemangiomas are also present, e.g., in segments II and VII. However, some lesions are not visible in all sequences or are too small for definite classification. Supplementary DOTATOC-PET is recommended for staging	12/2023: The neoplastic tissue shows strong reactivity to antibodies against DOG1 and CD117, as well as moderate reactivity to antibodies against CD34 (mainly in scattered blood vessels). However, no reactivity was observed with antibodies against Desmin, S100, or the cytokeratin antibody cocktail CKpan. Antibodies against Beta-Catenin show no nuclear expression. p53 shows weak nuclear expression…	Diagnosed (ED) in 01/2024 as an incidental finding on CT following trauma (12/2024). MRI 12/2023: 3 cm mass in the uncinate process. GEUS 12/2023: Histological confirmation, Findings: Gastrointestinal stromal tumor (GIST) Mutation analysis not possible. GEUS 02/2024: Repeat biopsy for mutation analysis.	unknown	none	0	No malignancy detected in the biopsy material. Due to significant radiological involvement of the pancreatic head, there is an indication for primary resection (non-organ-preserving).	Final Consensus and Treatment Plan Clarify Local Extent and Origin Although the initial imaging suggested a pancreatic neuroendocrine tumor, strong immunohistochemical markers confirm GIST. A final staging CT or MRI (and/or DOTATOC-PET if diagnostic doubts persist) may be done, but currently there is no evidence of metastatic disease. Proceed to Surgical Resection Given the size (3 cm) and the pr…	Final Consensus: Repeat Biopsy: Prioritize EUS-guided core needle biopsy for mutation analysis. Staging: Perform FDG-PET to confirm GIST activity and exclude metastasis. Surgical Planning: If mutation data confirm KIT exon 11/PDGFRA-sensitive mutation: Proceed with surgery (Whipple or limited resection) followed by 3-year adjuvant imatinib. If mutation analysis remains unsuccessful: Proceed with …
59	41-45	2/13/24	female	3/1/23	none	further therapy?	02/2024 before the last surgery: Imaging shows a high suspicion of anastomotic stenosis in the context of previous small bowel anastomosis. Most likely uterine fibroids (uterus myomatosus); if not previously known, gynecological evaluation is recommended to rule out malignancy. Multiple cutaneous lesions and a soft tissue mass in the left rib/thoracic wall, most likely associated with known Neuro…	no	01/2024: Small Bowel Partial Resection Report: Tumor-free resection margins. Multiple nodular, predominantly spindle-cell mesenchymal tumors, partially exhibiting an epithelioid appearance. Mainly localized in the muscularis propria and subserosal areas Tumor nodules show up to 2 mitoses per 5 mm^2. A total of 17 lymph nodes identified, all without tumor infiltration. Conventional light microscop…	Gastrointestinal Stromal Tumor (GIST) of the Small Intestine Associated with Neurofibromatosis Type I - Diagnosed 03/2023 TNM Stage: pT2(m) pN0(0/19), L0 V0 Pn0 AFIP/Miettinen Category: 2 (Progression risk 4.3%) Resection Status: R0 (complete tumor removal) Oncological Course: 03/2023: Segmental small bowel resection with side-to-side anastomosis due to symptomatic GI bleeding and initial diagnos…	Maximal Therapy	Neurofibromatosis Type I with multiple cutaneous and subcutaneous lesions, Mass in the left ventral thoracic wall, Arterial hypertension, Gastroesophageal reflux disease (GERD)	0	follow-up	Final Consensus (Interdisciplinary Treatment Plan) Risk/Benefit of Adjuvant Imatinib: Based on the German S3 Guideline (soft tissue sarcomas including GIST), adjuvant therapy for GIST is primarily indicated in high-risk situations (e.g., large tumors >5 cm, high mitotic activity, rupture, or high Miettinen category). This patient, despite having multifocal disease and NF1, falls into AFIP/Miettin…	Final Consensus: No adjuvant systemic therapy (Imatinib/Sunitinib) indicated due to low-intermediate risk profile and NF1-wild-type biology. Regular imaging surveillance: First follow-up CT in 6 months. Collaborate with gynecology to evaluate uterine mass (rule out malignancy) and monitor NF1-related lesions. Patient education: Emphasize adherence to surveillance and report new symptoms (e.g., pa…
60	76-80	2/6/24	female	11/1/23	none	further procedures?	10/2023: Further detection of an unclear lesion, presumably paragastral, located between the lesser curvature of the stomach and the left liver margin, measuring 2.5 * 2.6 cm. Differential diagnosis: Gastrointestinal stromal tumor (GIST). Further gastroenterological/visceral medical evaluation is recommended.	no	02/2024: Partial Gastrectomy Report: Spindle-cell tumor with clear margins and focal hemorrhages. Located beneath the smooth muscle layer. No necrosis detected. Maximum of 2 mitoses per 5 mm^2. Resection performed with clear margins (R0). Three lymph nodes examined, all tumor-free. The findings are consistent with the previously diagnosed gastrointestinal stromal tumor (GIST) (ICD-O 8936/3). Tumo…	Gastrointestinal Stromal Tumor (GIST) of the Stomach (Located on the lesser curvature) - Initial diagnosis: 11/2023 Pathology report of the endoscopic biopsy (11/2023): Extensive blood clots with focally captured spindle-cell lesion formations Histomorphologically consistent with suspected GIST Immunohistochemistry findings: CD117 and DOG1: Positive; Actin: Weakly positive; Desmin and S100: Negat…	unknown	History of open appendectomy in childhood; Dementia	1	No indication for adjuvant therapy. Follow-up monitoring.	Final Consensus Interdisciplinary Treatment Plan: No adjuvant targeted therapy (imatinib) is recommended due to the low-risk nature of this GIST (2.5 cm, low mitotic index, R0 resection, AFIP risk <2%). Surveillance Strategy: Clinical follow-up and imaging (contrast-enhanced CT or MRI of the abdomen) every 6–12 months. Most German centers follow imaging intervals of ~6 months for the first 2–3 ye…	Final Consensus: No adjuvant therapy recommended due to low progression risk (1.9%) and guideline alignment. Follow-up protocol: Imaging: CT or MRI every 6–12 months for 5 years (per Section 10.1.5 of S3 guideline). Clinical monitoring: Evaluate for symptoms (e.g., pain, bleeding) and functional status, factoring in dementia. Rationale: Avoid overtreatment in a low-risk, older patient while ensur…
61	46-50	2/6/24	female	1/1/24	none	adjuvant therapy with Imatinib ?	no	12/2023: Depiction of a large mass in the right mid-abdomen, medial to the ascending colon, as previously described. It remains unclear whether this could be a primary small bowel tumor, as the small bowel loops are not dilated. Possible differential diagnoses include: Gastrointestinal stromal tumor (GIST) Neuroendocrine tumor A local metastasis with an unclear primary tumor Otherwise, the abdomi…	02/2024: Segmental Small Bowel Resection Report: Infiltrates of a well-vascularized, highly hemorrhagic spindle-cell proliferation with regressive changes, mild cellular and nuclear pleomorphism, focal fibrosis, and scattered mitoses (1 mitosis per 10 HPF or <5 mitoses per 5 mm^2) without atypia. Mild lymphocytic infiltration. No necrosis detected. No evidence of hemangioinvasion, lymphangioinvas…	02.2024: Surgery with segmental small bowel resection, GIST removal, and resection of mesenteric portions. Gastrointestinal Stromal Tumor (GIST) of the Small Intestine (4x5x5 cm) - Diagnosed 12/2023; Diagnosis due to recurrent Hb-relevant bleeding. DOG1 and CD117 positive. Ki-67: 5-10%. Oncological Course: 01.2024: CT-guided biopsy.	unknown	none	0	We recommend adjuvant therapy for 3 years (Imatinib 400mg). Genetic counseling recommended due to a suspected BRCA mutation.	Final Consensus “After an interdisciplinary discussion, we all agree that this patient’s postoperative, R0-resected, high-risk GIST of the small intestine (KIT exon 11 mutation) should be managed with adjuvant imatinib (400 mg once daily) for 3 years, following current guidelines and evidence. No additional surgical or radiotherapeutic measures are indicated at this point. Follow-up Plan: Begin i…	Final Consensus: Initiate adjuvant imatinib 400 mg/day for 36 months, per guideline recommendations. Rationale: High-risk features (small bowel origin, tumor size >5 cm, Miettinen score). KIT exon 11 mutation predicts excellent imatinib response. Randomized trials (SSG XVIII/AIO) show prolonged recurrence-free survival with 3-year therapy. Follow-up plan: Baseline echocardiogram and liver functio…
62	56-60	1/23/24	male	12/1/04	liver, peritoneal	Significant progression under current therapy?	01/2024: Status post GIST of the duodenum with local postoperative changes following partial resection of the duodenum, cholecystectomy, and pancreatic head resection. Multiple liver metastases in the right liver lobe. Omental cake with numerous peritoneal metastases, most pronounced in the left ventrolateral upper abdomen, with individual lesions up to 70 mm in diameter.No ascites detected. Incr…	no	no	Hepatic and Peritoneal Metastasized GIST of the Small Intestine 2017 molecular pathology: Diagnosis of Exon 9 p.Y503-F504 mutation Oncological Course: Gastrointestinal Stromal Tumor (GIST) of the Small Intestine - Intermediate Risk 12/2004: Initial diagnosis 12/2004: Segmental small bowel resection (St. Josef Hospital HD) 02/2005: Start of adjuvant therapy trial with Glivec (Imatinib) Side effect…	max	11/2021: E. coli sepsis (3MRGN) with hypotension and syncope due to pneumonia and suspected urinary tract infection Elevated troponin (TNI) Acute coronary syndrome ruled out Atypical infiltrate in the left upper lung lobe Spontaneous penile hematoma while on anticoagulation with Eliquis 2.5 mg, DD: Possibly trauma-related 11/2017: Cholecystectomy due to acute cholecystitis 01/2021: Left calf thro…	1	Continuation of Ripretinib. In the case of palliative therapeutic urgency, discussion with the patient regarding the possibility of palliative radiotherapy (RT) for the peritoneal metastasis presenting as an inguinal hernia (surgical intervention not feasible due to the necessary therapy pause for Ripretinib).	Final Consensus Diagnosis and Extent of Disease The patient has metastatic GIST with KIT exon 9 mutation, previously treated with all standard lines (imatinib ± dose escalation, sunitinib, regorafenib, now ripretinib). Radiologic imaging (CT 01/2024) demonstrates significant enlargement of known liver and peritoneal metastases; no new distant organ metastases were found, but existing lesions are …	Final Consensus: 1. Next-line Therapy: Rechallenge with high-dose imatinib (800 mg/day) due to Exon 9 mutation and historical response. Alternatively, resume sunitinib at 50 mg/day (4 weeks on/2 weeks off) with close toxicity monitoring. 2. Molecular Profiling: Liquid biopsy or rebiopsy to identify resistance mutations. 3. Clinical Trials: Prioritize enrollment in trials for novel agents (e.g., n…
63	66-70	1/16/24	female	6/1/23	peritoneal, questionable liver	Please present the latest imaging. Significant changes? Continue Imatinib 800mg? Is a therapy switch indicated?	12/2023: Unilateral pleural effusion (left side, 20 mm) with pleural thickening. Minimal thickening of the right pleura dorsally. No pulmonary infection or space-occupying lesion. Thorax: No abnormalities. Abdomen: Comparison with prior imaging from August 2023. No focal liver lesions. Increased ascites compared to the previous examination. Multiple abdominal lesions, some centrally liquid-filled…	no	no	Peritoneally metastasized GIST of unclear origin, diagnosed 07/2023 DOG-1 positive, CD117 positive Mutation analysis: c-KIT mutation: p.A502-Y503dup (Exon 9) 07.2023: Diagnostic laparoscopy with biopsy (initially suspected as a tumor of gynecological origin), CA 125 level: 227 kU/l, Initiation of therapy with Imatinib 400 mg (1-0-1)	unknown	Arterial hypertension; Recurrent transfusion-dependent anemia; History of symptomatic hypoosmolar hyponatremia, Likely due to HCT (hydrochlorothiazide) in 08/2023, Minimum sodium level recorded: 110 mmol/l	1	Overall regressive findings. Continuation of systemic therapy	Multidisciplinary Conclusion/Decision Current imaging: Shows a mixed response—some peritoneal metastases have significantly shrunk, while others appear larger/necrotic. No definite liver metastases. Possibly either partial tumor response with necrosis or a minor progression, but not definitively confirmed. Surgical approach: Not indicated at this time. There are no solitary, resectable lesions an…	Final Consensus: Continue imatinib 800 mg/day as first-line therapy per guidelines, given partial response in some lesions and absence of clear progression. Manage ascites and pleural effusion symptomatically (e.g., diuretics if due to fluid retention, thoracentesis if needed). Repeat imaging in 2–3 months to differentiate pseudoprogression from true progression. Monitor electrolytes and anemia, …
64	46-50	1/16/24	female	1/1/24	none	primary resection?	no	12/2023: Depiction of a large mass in the right mid-abdomen, medial to the ascending colon, as previously described. It remains unclear whether this could be a primary small bowel tumor, as the small bowel loops are not dilated. Possible differential diagnoses include:Gastrointestinal stromal tumor (GIST) Neuroendocrine tumor A local metastasis with an unclear primary tumor Otherwise, the abdomin…	01/2024: The histomorphological findings suggest components of a mesenchymal neoplasm, possibly originating from the intestinal wall, with uncertain malignancy. There is no evidence of carcinoma metastases or lymphoma. First Follow-up Report: Additional immunohistochemical testing has been conducted, revealing: Positive markers: CD117, DOG1, Actin, and Caldesmon Negative markers: CD34, S100, Desm…	Gastrointestinal Stromal Tumor (GIST) of the Small Intestine (4x5x5 cm) - Diagnosed 12/2023; Diagnosis due to recurrent Hb-relevant bleeding. Mutation analysis pending, DOG1 and CD117 positive. Mitotic rate pending, Ki-67: 5-10%. Oncological Course: 01.2024: CT-guided biopsy.	unknown	none	0	primary resection	Final Consensus and Treatment Plan Moderator (Tumor Board Chair): “We have a 46–50-year-old female with a localized GIST (4×5×5 cm) in the small intestine, CD117/DOG1 positive, no metastases, clinically fit (ECOG 0). Consensus Plan: Complete staging: Obtain a contrast-enhanced CT of the chest/abdomen/pelvis preoperatively (to confirm no metastases). Surgical resection: Proceed with a primary rese…	Final Consensus: Proceed with open surgical resection (segmental small bowel resection) to achieve R0 margins. Await final mitotic count and mutation analysis to guide adjuvant therapy. Postoperative plan: If high-risk features: Adjuvant imatinib 400 mg/day for 3 years. Follow-up imaging every 3–6 months for 5 years. Rationale: Aligns with S3 guideline recommendations for localized GIST, prioriti…
65	46-50	1/2/24	male	12/1/23	none	primary resection?	10/2023 CT thorax and abdomen: Intramural mass along the greater curvature of the stomach (~5 cm in diameter), without evidence of organ infiltration. Large liver lesion at the junction of segments VII/VIII, most likely a hemangioma based on its appearance. Further evaluation is recommended if there is suspicion of hepatic metastasis from the gastric tumor. No other metastasis-suspect lesions det…	no	12/2023: Diagnosis: Tissue samples from the stomach show a tumor with epithelioid to spindle cell growth, consistent with a clinically suspected gastrointestinal stromal tumor (GIST). Immunohistochemistry (12.2023): Positive: CD117, DOG-1 Negative: CD34 Confirms the diagnosis of GIST. Mitotic Rate: 4 mitoses per 50 HPF (H3 staining). Risk Stratification: Tumor size: max. 5 cm (per clinical report…	12/2023 Endosono: A 4 cm submucosal tumor extending from the corpus to the antrum. Endosonography reveals a mixed echogenic pattern (both hyperechoic and hypoechoic), homogeneous distribution, with a continuously visible muscularis layer. Procedure: Switched to a therapeutic gastroscope, incision with a needle-knife, followed by deep biopsies using a jumbo forceps (multiple passes). Complication …	unknown	none	0	Primary resection is indicated because no distant metastases were detected.	The interdisciplinary team agrees that this patient’s localized gastric GIST (5 cm, low mitotic rate, no metastases) is optimally managed by primary surgical resection without neoadjuvant therapy. The recommended procedure is a laparoscopic wedge resection of the stomach along the greater curvature, targeting an R0 margin. Given the very low risk of recurrence, adjuvant imatinib is not indicated.…	Final Consensus: Surgical resection: Proceed with laparoscopic wedge resection to achieve R0 margins. Molecular testing: Perform KIT/PDGFRA mutation analysis for prognostic stratification. No adjuvant therapy: Given very low risk (Miettinen), omit imatinib. Follow-up: CT abdomen/pelvis every 6–12 months for 5 years to monitor recurrence. Rationale: The German S3 guideline emphasizes R0 resection …
